# Supplementary material for: Chemical Reaction Network Theory elucidates sources of multistability in interferon signaling
Source: PLoS Comput Biol. 2017 Apr 3;13(4):e1005454. doi: 10.1371/journal.pcbi.1005454 (PMC5400276; doi:10.1371/journal.pcbi.1005454)
Supplement: S1 File — Zip file containing Matlab codes. (ZIP) [file pcbi.1005454.s002.zip]

Archive with 106 entries (75 files):
- Matlab_code/
- Matlab_code/EX1_network/
- Matlab_code/EX2_network/
- Matlab_code/IFN_merged/
- Matlab_code/IFN_receptor/
- Matlab_code/Readme.txt
- Matlab_code/STATS_early/
- Matlab_code/STATS_feedback/
- Matlab_code/EX1_network/Bifurcation/
- Matlab_code/EX1_network/Optimization/
- Matlab_code/EX2_network/Bifurcation/
- Matlab_code/EX2_network/Optimization/
- Matlab_code/IFN_merged/BIFURCATION_K29/
- Matlab_code/IFN_merged/BIFURCATION_R/
- Matlab_code/IFN_merged/BIFURCATION_S1/
- Matlab_code/IFN_merged/Optimization/
- Matlab_code/IFN_receptor/Variant1/
- Matlab_code/IFN_receptor/Variant2/
- Matlab_code/IFN_receptor/Variant3/
- Matlab_code/IFN_receptor/Variant4/
- Matlab_code/STATS_early/variant1/
- Matlab_code/STATS_early/variant2/
- Matlab_code/STATS_feedback/Bifurcation/
- Matlab_code/STATS_feedback/Optimization/
- Matlab_code/EX1_network/Bifurcation/EX1_bifurcation_diagram.fig
- Matlab_code/EX1_network/Bifurcation/EX1_c.m
- Matlab_code/EX1_network/Bifurcation/EX1_continuation_Main.m
- Matlab_code/EX1_network/Bifurcation/EX1_ode.m
- Matlab_code/EX1_network/Bifurcation/EX1_opt_sol.mat
- Matlab_code/EX1_network/Optimization/ess_report.mat
- Matlab_code/EX1_network/Optimization/EX1_ObjF.m
- Matlab_code/EX1_network/Optimization/EX1_optimization_Main.m
- Matlab_code/EX1_network/Optimization/EX1_opt_sol.mat
- Matlab_code/EX2_network/Bifurcation/EX2_bifurcation_diagram.fig
- Matlab_code/EX2_network/Bifurcation/EX2_checkings.m
- Matlab_code/EX2_network/Bifurcation/EX2_continuation_Main.m
- Matlab_code/EX2_network/Bifurcation/EX2_ode.m
- Matlab_code/EX2_network/Bifurcation/EX2_ode2.m
- Matlab_code/EX2_network/Bifurcation/EX2_opt_sol.mat
- Matlab_code/EX2_network/Optimization/ess_report_sol.mat
- Matlab_code/EX2_network/Optimization/EX2_Network_Main.m
- Matlab_code/EX2_network/Optimization/EX2_Network_ObjF.m
- Matlab_code/EX2_network/Optimization/Ex2_opt_sol.mat
- Matlab_code/IFN_merged/BIFURCATION_K29/IFN_continuation_Main.m
- Matlab_code/IFN_merged/BIFURCATION_K29/IFN_merged_c.m
- Matlab_code/IFN_merged/BIFURCATION_K29/IFN_merged_ODE.m
- Matlab_code/IFN_merged/BIFURCATION_K29/IFN_merged_opt_sol2.mat
- Matlab_code/IFN_merged/BIFURCATION_K29/S1S1act.fig
- Matlab_code/IFN_merged/BIFURCATION_K29/S1S2act.fig
- Matlab_code/IFN_merged/BIFURCATION_R/IFN_merged_c.m
- Matlab_code/IFN_merged/BIFURCATION_R/IFN_merged_continuation_Main.m
- Matlab_code/IFN_merged/BIFURCATION_R/IFN_merged_ODE.m
- Matlab_code/IFN_merged/BIFURCATION_R/IFN_merged_opt_sol2.mat
- Matlab_code/IFN_merged/BIFURCATION_R/Merged_BifDiag_R.fig
- Matlab_code/IFN_merged/BIFURCATION_S1/BifDiag1.fig
- Matlab_code/IFN_merged/BIFURCATION_S1/IFN_merged_BifDiag_R.fig
- Matlab_code/IFN_merged/BIFURCATION_S1/IFN_merged_BifDiag_S.fig
- Matlab_code/IFN_merged/BIFURCATION_S1/IFN_merged_c.m
- Matlab_code/IFN_merged/BIFURCATION_S1/IFN_merged_continuation_Main.m
- Matlab_code/IFN_merged/BIFURCATION_S1/IFN_merged_ODE.m
- Matlab_code/IFN_merged/BIFURCATION_S1/IFN_merged_opt_sol2.mat
- Matlab_code/IFN_merged/Optimization/IFN_merged_Main.m
- Matlab_code/IFN_merged/Optimization/IFN_merged_ObjF.m
- Matlab_code/IFN_merged/Optimization/IFN_merged_opt_sol2.mat
- Matlab_code/IFN_receptor/Variant1/Optimization/
- Matlab_code/IFN_receptor/Variant2/Optimization/
- Matlab_code/IFN_receptor/Variant3/Optimization/
- Matlab_code/IFN_receptor/Variant4/Optimization/
- Matlab_code/STATS_early/variant1/Bifurcation/
- Matlab_code/STATS_early/variant1/Optimization/
- Matlab_code/STATS_early/variant2/Bifurcation/
- Matlab_code/STATS_early/variant2/Optimization/
- Matlab_code/STATS_feedback/Bifurcation/STATS_feedback_BifDiag.fig
- Matlab_code/STATS_feedback/Bifurcation/STATS_feedback_continuation_Main.m
- Matlab_code/STATS_feedback/Bifurcation/STATS_feedback_ode.m
- Matlab_code/STATS_feedback/Bifurcation/STATS_feedback_opt_sol.mat
- Matlab_code/STATS_feedback/Optimization/ess_report4.mat
- Matlab_code/STATS_feedback/Optimization/STATS_feedback_Main.m
- Matlab_code/STATS_feedback/Optimization/STATS_feedback_ObjF.m
- Matlab_code/IFN_receptor/Variant1/Optimization/ess_report_r1.mat
- Matlab_code/IFN_receptor/Variant1/Optimization/IFN_receptor_1_ObjF.m
- Matlab_code/IFN_receptor/Variant1/Optimization/IFN_receptor_Main.m
- Matlab_code/IFN_receptor/Variant2/Optimization/ess_report_r1.mat
- Matlab_code/IFN_receptor/Variant2/Optimization/IFN_receptor_2_ObjF.m
- Matlab_code/IFN_receptor/Variant2/Optimization/IFN_receptor_Main.m
- Matlab_code/IFN_receptor/Variant3/Optimization/ess_report_r1.mat
- Matlab_code/IFN_receptor/Variant3/Optimization/IFN_receptor_3_Main.m
- Matlab_code/IFN_receptor/Variant3/Optimization/IFN_receptor_3_ObjF.m
- Matlab_code/IFN_receptor/Variant4/Optimization/ess_report_r1.mat
- Matlab_code/IFN_receptor/Variant4/Optimization/IFN_receptor_4_Main.m
- Matlab_code/IFN_receptor/Variant4/Optimization/IFN_receptor_4_ObjF.m
- Matlab_code/STATS_early/variant1/Bifurcation/STATS_continuation_Main.m
- Matlab_code/STATS_early/variant1/Bifurcation/STATS_early_bifurcation_diagram.fig
- Matlab_code/STATS_early/variant1/Bifurcation/STATS_early_c.m
- Matlab_code/STATS_early/variant1/Bifurcation/STATS_early_ode.m
- Matlab_code/STATS_early/variant1/Bifurcation/STATS_early_opt_sol.mat
- Matlab_code/STATS_early/variant1/Optimization/STATS_early_Main.m
- Matlab_code/STATS_early/variant1/Optimization/STATS_early_ObjF.m
- Matlab_code/STATS_early/variant1/Optimization/STATS_early_opt_sol.mat
- Matlab_code/STATS_early/variant2/Bifurcation/STATsEarlyBifDiag_v2.fig
- Matlab_code/STATS_early/variant2/Bifurcation/STATS_continuation_Main.m
- Matlab_code/STATS_early/variant2/Bifurcation/STATS_early_ODE.m
- Matlab_code/STATS_early/variant2/Bifurcation/STATS_early_v2_opt_sol.mat
- Matlab_code/STATS_early/variant2/Optimization/STATS_early_2_Main.m
- Matlab_code/STATS_early/variant2/Optimization/STATS_early_2_ObjF.m
- Matlab_code/STATS_early/variant2/Optimization/STATS_early_v2_opt.mat
