# Supplementary material for: Chemical Reaction Network Theory elucidates sources of multistability in interferon signaling
Source: PLoS Comput Biol. 2017 Apr 3;13(4):e1005454. doi: 10.1371/journal.pcbi.1005454 (PMC5400276; doi:10.1371/journal.pcbi.1005454)
Supplement: S1 File — Zip file containing Matlab codes. (ZIP) [file pcbi.1005454.s002.zip › Matlab_code/Readme.txt]

% Matlab Codes

% Please cite Otero-Muras I, Yordanov P and Stelling J, 
Chemical Reaction Network Theory Elucidates Sources of Multistability in Interferon
Signaling, Plos Comp Biol 2017.

% For global optimization we use scatter search by Egea et al [1], as implemented in the toolbox MEIGO, freely available at http://gingproc.iim.csic.es/meigom.html
% For continuation we use Cl-Matcont (5p4) by Dhooge et al [2]  freely available at https://sourceforge.net/projects/matcont/files/cl_matcont/


% For every submodule we have two folders:

% 1. Optimization (Install first global solver ssm, by running install_Meigo in its MEIGO directory)
-------------------------------------------------------------------------------------------------------------------
Search for a set of kinetic parameter values (and potentially alpha and c components) for which det(G) = 0 (run XX_optimization_Main)

Note that if the network undergoes a bifurcation the solution of the optimization problem is not unique (SSm  might give different solutions in each run, all of them valid, as it combines global (stochastic) with local (deterministic) solvers.  
to perform the bifurcation analysis.


% 2. Bifurcation (in case we have found an optimum during the optimization)
-------------------------------------------------------------------------------------------------------------
For the bifurcation analysis you need to install first Cl-matcont, by adding the corresponding folder with subfolders (Run XX_continuation_main)


[1] Egea et al, 2014. MEIGO: an open-source software suite based on metaheuristics for global optimization in systems biology and bioinformatics 
BMC Bioinformatics, 15:136.

[2] Dhooge A, Govaerts W, Kuznetsov YA, 2003. MatCont: A MATLAB package for
numerical bifurcation analysis of ODEs. ACM transactions on mathematical
software, Vol 29. 2003;29(2):141-164.
