# Supplementary material for: Chemical Reaction Network Theory elucidates sources of multistability in interferon signaling
Source: PLoS Comput Biol. 2017 Apr 3;13(4):e1005454. doi: 10.1371/journal.pcbi.1005454 (PMC5400276; doi:10.1371/journal.pcbi.1005454)
Supplement: S1 File — Zip file containing Matlab codes. (ZIP) [file pcbi.1005454.s002.zip › Matlab_code/EX1_network/Bifurcation/EX1_c.m]

function c= MatrixG(par)

k_15 = par(1);
k_51 = par(2);
k_16 = par(3);
k_82 = par(4);
k_28 = par(5);
k_27 = par(6);
k_93 = par(7);
k_39 = par(8);
k_34 = par(9);
alpha_1 = par(10);
alpha_2 = par(11);
c_2 = par(12);

c_5 = -alpha_1/k_16 + alpha_2/k_16;
c_6 = -alpha_1/k_27;
c_7 = -alpha_2/k_34;

c_1 = (k_15/k_51*c_5 -alpha_1/k_51 + alpha_2/k_51)/c_2;
c_4 = (k_39/k_93*c_7 -alpha_2/k_93)/c_1;
c_3 = (k_28/k_82*c_6-alpha_1/k_82)/c_4;

c=[c_1;c_2;c_3;c_4;c_5;c_6;c_7];

 
G =[      c_2,         c_1,          0,          0, -k_15/k_51,          0,          0,     1/k_51,    -1/k_51
          0,          0,          0,          0,          1,          0,          0,     1/k_16,    -1/k_16
          0,          0,          0,          0,          0,          1,          0,     1/k_27,          0
          0,          0,         c_4,         c_3,          0, -k_28/k_82,          0,     1/k_82,          0
          0,          0,          0,          0,          0,          0,          1,          0,     1/k_34
         c_4,          0,          0,         c_1,          0,          0, -k_39/k_93,          0,     1/k_93
          0,          1,          0,          0,          1,          0,          0,          0,          0
          0,          0,          1,          0,          0,          1,          0,          0,          0
          1,          0,          0,          1,          1,          1,          2,          0,          0];

detG = det(G);

Hc = [ c_2,        c_1,          0,            0,      -k_15/k_51,         0,         0;
       0,            0,          0,            0,            1,            0,         0;
       0,            0,          0,            0,            0,            1,         0; 
       0,            0,        c_4,           c_3,          0,       -k_28/k_82,      0;
       0,            0,          0,            0,            0,            0,         1;    
      c_4,          0,           0,           c_1,           0,            0,       -k_39/k_93];
  

rankHc = rank(Hc,1e-2);
  


                                

      
