# Supplementary material for: Chemical Reaction Network Theory elucidates sources of multistability in interferon signaling
Source: PLoS Comput Biol. 2017 Apr 3;13(4):e1005454. doi: 10.1371/journal.pcbi.1005454 (PMC5400276; doi:10.1371/journal.pcbi.1005454)
Supplement: S1 File — Zip file containing Matlab codes. (ZIP) [file pcbi.1005454.s002.zip › Matlab_code/EX1_network/Bifurcation/EX1_continuation_Main.m]

% EX1_continuation_Main
% Compute bifurcation diagram for Example 1 (EX1) network using Cl-matcont
% Calls EX1_c (to compute steady state concentration vector)
% Odefile for bifurcation EX1_ode
%--------------------------------------------------------------------------
clear all
clc


% load data from file
load EX1_opt_sol
par = Sol;


% compute concentrations from par
c = EX1_c(par);

% compute mass conservation constants
C1 = c(2) + c(5);
C2 = c(3) + c(6);
C3 = c(1) + c(4) + c(5) + c(6) +2*c(7);

c1= c(1);
c2= c(2);
c3= c(3);
c7= c(7);

% steady state concentration vector (linearly indep. ODE set)
xss = [c1; c2; c3; c7]

% set parameter vector for continuation
param = [par(1:9);C1;C2;C3];


% initialize continuation
[x0,v0]=init_EP_EP(@EX1_ode,xss, param, 12);
x0
pause

%4.681501 0.250075 0.178729 0.319555 6.751213


% set continuation algorithm options
opt=contset;
opt=contset(opt,'Singularities',1);
opt=contset(opt,'Eigenvalues',1);
opt=contset(opt,'MaxNumPoints',3);
opt=contset(opt,'FunTolerance',1e-10);
opt=contset(opt,'MinStepsize',1e-10);
%opt=contset(opt,'MaxStepsize',1e-7);

% continuation of equilibria

[x,v,s,h,f]=cont('equilibrium',x0,[],opt);

opt=contset(opt,'Backward',1);
[xb,vb,sb,hb,fb]=cont('equilibrium',x0,[],opt);

% Plot bifurcation diagram

plot(xb(5,1:19),xb(4,1:19))
hold on
plot(xb(5,20:end),xb(4,20:end))
axis([6.6 6.8 0.2 0.6])
plot(x(5,1:96),x(4,1:96))
plot(xb(5,2),xb(4,2),'*')
plot(xb(5,19),xb(4,19),'*')
