# Supplementary material for: Chemical Reaction Network Theory elucidates sources of multistability in interferon signaling
Source: PLoS Comput Biol. 2017 Apr 3;13(4):e1005454. doi: 10.1371/journal.pcbi.1005454 (PMC5400276; doi:10.1371/journal.pcbi.1005454)
Supplement: S1 File — Zip file containing Matlab codes. (ZIP) [file pcbi.1005454.s002.zip › Matlab_code/EX1_network/Bifurcation/EX1_ode.m]

function out = EX1_ode
out{1}=@init;
out{2}=@fun_eval;
out{3} = @jacobian;
out{4} = [];
out{5} = [];
out{6} = [];
out{7} = [];
out{8} = [];
out{9} = [];

function dxdt = fun_eval(t,x,par1,par2,par3,par4,par5,par6,par7,par8,par9,par10,par11,par12)
    
k_15 = par1;
k_51 = par2;
k_16 = par3;
k_82 = par4;
k_28 = par5;
k_27 = par6;
k_93 = par7;
k_39 = par8;
k_34 = par9;

C1 = par10;
C2 = par11;
C3 = par12;


c1 = x(1);
c2 = x(2);
c3 = x(3);
c7 = x(4);

% c5 = C1-c2;  
% c6 = C2-c3; 
% c4 = C3-c1-C1+c2-C2+c3-2*c7;  
% 
% dxdt =  [k_15*c5+k_27*c6+k_39*c7-k_51*c1*c2-k_93*c1*c4;
%         (k_15+k_16)*c5-k_51*c1*c2;
%         (k_27+k_28)*c6-k_82*c3*c4;   
%         (-k_34-k_39)*c7+k_93*c1*c4];
%     
    dxdt =  [k_15*(C1-c2)+k_27*(C2-c3)+k_39*c7-k_51*c1*c2-k_93*c1*(C3-c1-C1+c2-C2+c3-2*c7);
        (k_15+k_16)*(C1-c2)-k_51*c1*c2;
        (k_27+k_28)*(C2-c3)-k_82*c3*(C3-c1-C1+c2-C2+c3-2*c7);   
        (-k_34-k_39)*c7+k_93*c1*(C3-c1-C1+c2-C2+c3-2*c7)];
                                
  
function [tspan,y0,options] = init
handles = feval(cont_mich_or)
tspan = [0; 10];
y0=[0, 0, 0, 0, 0];


function dfdx = jacobian(t,x,par1,par2,par3,par4,par5,par6,par7,par8,par9,par10,par11,par12)
    
k_15 = par1;
k_51 = par2;
k_16 = par3;
k_82 = par4;
k_28 = par5;
k_27 = par6;
k_93 = par7;
k_39 = par8;
k_34 = par9;

C1 = par10;
C2 = par11;
C3 = par12;


c1 = x(1);
c2 = x(2);
c3 = x(3);
c7 = x(4);

dfdx =[   -k_51*c2-k_93*(C3-c1-C1+c2-C2+c3-2*c7)+k_93*c1,                            -k_15-k_51*c1-k_93*c1,                                    -k_27-k_93*c1,                                   k_39+2*k_93*c1;
                                         -k_51*c2,                               -k_15-k_16-k_51*c1,                                                0,                                                0;
                                          k_82*c3,                                         -k_82*c3, -k_27-k_28-k_82*(C3-c1-C1+c2-C2+c3-2*c7)-k_82*c3,                                        2*k_82*c3;
            k_93*(C3-c1-C1+c2-C2+c3-2*c7)-k_93*c1,                                          k_93*c1,                                          k_93*c1,                             -k_34-k_39-2*k_93*c1];


                                

 
