# Supplementary material for: Chemical Reaction Network Theory elucidates sources of multistability in interferon signaling
Source: PLoS Comput Biol. 2017 Apr 3;13(4):e1005454. doi: 10.1371/journal.pcbi.1005454 (PMC5400276; doi:10.1371/journal.pcbi.1005454)
Supplement: S1 File — Zip file containing Matlab codes. (ZIP) [file pcbi.1005454.s002.zip › Matlab_code/EX1_network/Optimization/EX1_optimization_Main.m]

clear mex;
clear all;
close all;

% global optimum
%


%========================= PROBLEM SPECIFICATIONS ===========================
problem.f='EX1_ObjF';                           %mfile containing the objective function
problem.x_L=[1e-1 1e-1 1e-1 1e-1 1e-1 1e-1 1e-1 1e-1 1e-1 -1e-1 -1e-1 1e-1]';                     %lower bounds         
problem.x_U=[1e2  1e2  1e2  1e2  1e2  1e2  1e2  1e2  1e2   0    0  1e2]';                         %upper bounds
problem.c_L=[1e-1 1e-1 1e-1 1e-1 1e-1 1e-1]';
problem.c_U=[1e2  1e2  1e2  1e2  1e2  1e2]';


opts.maxtime=150; % it finds an optimum at 40 secs (average)
opts.local.n1=2;
opts.local.n2=3;
%========================= END OF PROBLEM SPECIFICATIONS =====================
Results=MEIGO(problem,opts,'ESS');
