# Supplementary material for: Chemical Reaction Network Theory elucidates sources of multistability in interferon signaling
Source: PLoS Comput Biol. 2017 Apr 3;13(4):e1005454. doi: 10.1371/journal.pcbi.1005454 (PMC5400276; doi:10.1371/journal.pcbi.1005454)
Supplement: S1 File — Zip file containing Matlab codes. (ZIP) [file pcbi.1005454.s002.zip › Matlab_code/EX2_network/Bifurcation/EX2_continuation_Main.m]

clear all
close all
clc

Y =   [ 0    0     0     0     1     0     1     0     1
    0    0     0     0     1     1     0     0     0
    0    0     0     0     0     0     1     1     0
    0    0     0     2     0     1     0     1     1
    1    0     0     0     0     0     0     0     0
    0    1     0     0     0     0     0     0     0
    0    0     1     0     0     0     0     0     0];


Yto = [ 0    0     0     0     1     0     1     0     1     1    0    0    0   0   0   0;
    0    0     0     0     1     1     0     0     0     0    1    0    0   0   0   0;
    0    0     0     0     0     0     1     1     0     0    0    1    0   0   0   0;
    0    0     0     2     0     1     0     1     1     0    0    0    1   0   0   0;
    1    0     0     0     0     0     0     0     0     0    0    0    0   1   0   0;
    0    1     0     0     0     0     0     0     0     0    0    0    0   0   1   0;
    0    0     1     0     0     0     0     0     0     0    0    0    0   0   0   1];


N = [Y(:,1)-Y(:,5), Y(:,5)-Y(:,1),Y(:,6)-Y(:,1),Y(:,2)-Y(:,8),Y(:,8)-Y(:,2),Y(:,7)-Y(:,2),Y(:,3)-Y(:,9),Y(:,9)-Y(:,3),Y(:,4)-Y(:,3)];
Nto = [N, -Yto(:,10), -Yto(:,11), -Yto(:,12), -Yto(:,13), -Yto(:,14), -Yto(:,15), -Yto(:,16)];

% load optimal point
load EX2_opt_sol
par = Sol';

p = -Nto*Sol';
param =[par;p(1);p(2);p(3)];

% simulation tspan and x0
tspan = 0:10:10000;
x0 = [1; 1; 1; 1; 1; 1; 1];

% simulation (check steady state)
[t,x]=ode15s(@EX2_ode2,tspan,x0,[],param);

c=x(end,:)';

v(1) = par(1)*c(1)*c(2);
v(2) = par(2)*c(5);
v(3) = par(3)*c(5);
v(4) = par(4)*c(4)*c(3);
v(5) = par(5)*c(6);
v(6) = par(6)*c(6);
v(7) = par(7)*c(1)*c(4);
v(8) = par(8)*c(7);
v(9) = par(9)*c(7);
v(10) = par(10)*c(1);
v(11) = par(11)*c(2);
v(12) = par(12)*c(3);
v(13) = par(13)*c(4);
v(14) = par(14)*c(5);
v(15) = par(15)*c(6);
v(16) = par(16)*c(7);

K = [param(17);param(18);param(19);0;0;0;0];
res = K + Nto*v'

xss=c;

% Init continuation
[x0,v0]=init_EP_EP(@EX2_ode,xss, param, 17);

% Options
opt=contset;
opt=contset(opt,'Singularities',1);
opt=contset(opt,'Eigenvalues',1);
opt=contset(opt,'MaxNumPoints',5000);
opt=contset(opt,'FunTolerance',1e-10);
opt=contset(opt,'MinStepsize',1e-10);
%opt=contset(opt,'MaxStepsize',1e-7);

% Continuation equilibrium
[x,v,s,h,f]=cont('equilibrium',x0,[],opt);
opt=contset(opt,'Backward',1);
[xb,vb,sb,hb,fb]=cont('equilibrium',x0,[],opt);

% Plot

plot(xb(8,1:460),xb(3,1:460))
axis([10 20 0 2])
hold on
plot(xb(8,461:5000),xb(3,461:5000))
plot(x(8,1:204),x(3,1:204))
plot(xb(8,1),xb(3,1),'*')
plot(xb(8,460),xb(3,460),'*')
