# Supplementary material for: Chemical Reaction Network Theory elucidates sources of multistability in interferon signaling
Source: PLoS Comput Biol. 2017 Apr 3;13(4):e1005454. doi: 10.1371/journal.pcbi.1005454 (PMC5400276; doi:10.1371/journal.pcbi.1005454)
Supplement: S1 File — Zip file containing Matlab codes. (ZIP) [file pcbi.1005454.s002.zip › Matlab_code/EX2_network/Bifurcation/EX2_ode.m]

function out = EX2_ode
out{1} = @init;
out{2} = @fun_eval;
out{3} = @jacobian;
out{4} = [];
out{5} = [];
out{6} = [];
out{7} = [];
out{8} = [];
out{9} = [];

function dxdt = fun_eval(t,x,par1,par2,par3,par4,par5,par6,par7,par8,par9,par10,par11,par12,par13,par14,par15,par16,par17,par18,par19)
A = x(1);
E1 = x(2);
E2 = x(3);
Ap = x(4);
AE1 = x(5);
ApE2 = x(6);
AAp = x(7);

v = zeros(16,1);
v(1) = par1*A*E1;
v(2) = par2*AE1;
v(3) = par3*AE1;
v(4) = par4*Ap*E2;
v(5) = par5*ApE2;
v(6) = par6*ApE2;
v(7) = par7*A*Ap;
v(8) = par8*AAp;
v(9) = par9*AAp;
v(10) = par10*A;
v(11) = par11*E1;
v(12) = par12*E2;
v(13) = par13*Ap;
v(14) = par14*AE1;
v(15) = par15*ApE2;
v(16) = par16*AAp;

Y =   [ 0    0     0     0     1     0     1     0     1
        0    0     0     0     1     1     0     0     0
        0    0     0     0     0     0     1     1     0
        0    0     0     2     0     1     0     1     1
        1    0     0     0     0     0     0     0     0
        0    1     0     0     0     0     0     0     0
        0    0     1     0     0     0     0     0     0];

% source complexes output reactions

Yto = [ 0    0     0     0     1     0     1     0     1     1    0    0    0   0   0   0;
        0    0     0     0     1     1     0     0     0     0    1    0    0   0   0   0;
        0    0     0     0     0     0     1     1     0     0    0    1    0   0   0   0;
        0    0     0     2     0     1     0     1     1     0    0    0    1   0   0   0;
        1    0     0     0     0     0     0     0     0     0    0    0    0   1   0   0;
        0    1     0     0     0     0     0     0     0     0    0    0    0   0   1   0;
        0    0     1     0     0     0     0     0     0     0    0    0    0   0   0   1];

N = [Y(:,1)-Y(:,5), Y(:,5)-Y(:,1),Y(:,6)-Y(:,1),Y(:,2)-Y(:,8),Y(:,8)-Y(:,2),Y(:,7)-Y(:,2),Y(:,3)-Y(:,9),Y(:,9)-Y(:,3),Y(:,4)-Y(:,3)];
Nto = [N, -Yto(:,10), -Yto(:,11), -Yto(:,12), -Yto(:,13), -Yto(:,14), -Yto(:,15), -Yto(:,16)];


K = [par17;par18;par19;0;0;0;0];

dxdt = K + Nto*v;

function dfdx = jacobian(t,x,par1,par2,par3,par4,par5,par6,par7,par8,par9,par10,par11,par12,par13,par14,par15,par16,par17,par18,par19)

c=x;

mu1 = par1*c(1)*c(2);
mu2 = par2*c(5);
mu3 = par3*c(5);
mu4 = par4*c(4)*c(3);
mu5 = par5*c(6);
mu6 = par6*c(6);
mu7 = par7*c(1)*c(4);
mu8 = par8*c(7);
mu9 = par9*c(7);
mu10 = par10*c(1);
mu11 = par11*c(2);
mu12 = par12*c(3);
mu13 = par13*c(4);
mu14 = par14*c(5);
mu15 = par15*c(6);
mu16 = par16*c(7);


dfdx =[ -mu1-mu7-mu10,          -mu1,             0,          -mu7,           mu2,           mu6,           mu8
          -mu1,     -mu1-mu11,             0,             0,       mu2+mu3,             0,             0
             0,             0,     -mu4-mu12,          -mu4,             0,       mu5+mu6,             0
          -mu7,             0,          -mu4, -mu4-mu7-mu13,           mu3,           mu5,     mu8+2*mu9
           mu1,           mu1,             0,             0, -mu2-mu3-mu14,             0,             0
             0,             0,           mu4,           mu4,             0, -mu5-mu6-mu15,             0
           mu7,             0,             0,           mu7,             0,             0, -mu8-mu9-mu16]*inv(diag([c(1);c(2);c(3);c(4);c(5);c(6);c(7)]));

function [tspan,y0,options] = init
handles = feval(cont_mich_or)
tspan = [0; 10];
y0=[0, 0, 0, 0, 0];


 
