# Supplementary material for: Chemical Reaction Network Theory elucidates sources of multistability in interferon signaling
Source: PLoS Comput Biol. 2017 Apr 3;13(4):e1005454. doi: 10.1371/journal.pcbi.1005454 (PMC5400276; doi:10.1371/journal.pcbi.1005454)
Supplement: S1 File — Zip file containing Matlab codes. (ZIP) [file pcbi.1005454.s002.zip › Matlab_code/EX2_network/Bifurcation/EX2_ode2.m]

function dxdt = EX2_ode2(t,x,par)
A = x(1);
E1 = x(2);
E2 = x(3);
Ap = x(4);
AE1 = x(5);
ApE2 = x(6);
AAp = x(7);

v = zeros(16,1);
v(1) = par(1)*A*E1;
v(2) = par(2)*AE1;
v(3) = par(3)*AE1;
v(4) = par(4)*Ap*E2;
v(5) = par(5)*ApE2;
v(6) = par(6)*ApE2;
v(7) = par(7)*A*Ap;
v(8) = par(8)*AAp;
v(9) = par(9)*AAp;
v(10) = par(10)*A;
v(11) = par(11)*E1;
v(12) = par(12)*E2;
v(13) = par(13)*Ap;
v(14) = par(14)*AE1;
v(15) = par(15)*ApE2;
v(16) = par(16)*AAp;

Y =   [ 0    0     0     0     1     0     1     0     1
        0    0     0     0     1     1     0     0     0
        0    0     0     0     0     0     1     1     0
        0    0     0     2     0     1     0     1     1
        1    0     0     0     0     0     0     0     0
        0    1     0     0     0     0     0     0     0
        0    0     1     0     0     0     0     0     0];

% source complexes output reactions

Yto = [ 0    0     0     0     1     0     1     0     1     1    0    0    0   0   0   0;
        0    0     0     0     1     1     0     0     0     0    1    0    0   0   0   0;
        0    0     0     0     0     0     1     1     0     0    0    1    0   0   0   0;
        0    0     0     2     0     1     0     1     1     0    0    0    1   0   0   0;
        1    0     0     0     0     0     0     0     0     0    0    0    0   1   0   0;
        0    1     0     0     0     0     0     0     0     0    0    0    0   0   1   0;
        0    0     1     0     0     0     0     0     0     0    0    0    0   0   0   1];

N = [Y(:,1)-Y(:,5), Y(:,5)-Y(:,1),Y(:,6)-Y(:,1),Y(:,2)-Y(:,8),Y(:,8)-Y(:,2),Y(:,7)-Y(:,2),Y(:,3)-Y(:,9),Y(:,9)-Y(:,3),Y(:,4)-Y(:,3)];
Nto = [N, -Yto(:,10), -Yto(:,11), -Yto(:,12), -Yto(:,13), -Yto(:,14), -Yto(:,15), -Yto(:,16)];


K = [par(17);par(18);par(19);0;0;0;0];

dxdt = K + Nto*v;
