# Supplementary material for: Chemical Reaction Network Theory elucidates sources of multistability in interferon signaling
Source: PLoS Comput Biol. 2017 Apr 3;13(4):e1005454. doi: 10.1371/journal.pcbi.1005454 (PMC5400276; doi:10.1371/journal.pcbi.1005454)
Supplement: S1 File — Zip file containing Matlab codes. (ZIP) [file pcbi.1005454.s002.zip › Matlab_code/EX2_network/Optimization/EX2_Network_ObjF.m]

function [f, g] = EX2_Network_2_ObjF(mu)

Y =   [ 0    0     0     0     1     0     1     0     1
        0    0     0     0     1     1     0     0     0
        0    0     0     0     0     0     1     1     0
        0    0     0     2     0     1     0     1     1
        1    0     0     0     0     0     0     0     0
        0    1     0     0     0     0     0     0     0
        0    0     1     0     0     0     0     0     0];
  
    
Yr = [1  0  0  0  0  0  1  0  0  1  0  0  0  0  0  0
      1  0  0  0  0  0  0  0  0  0  1  0  0  0  0  0
      0  0  0  1  0  0  0  0  0  0  0  1  0  0  0  0
      0  0  0  1  0  0  1  0  0  0  0  0  1  0  0  0
      0  1  1  0  0  0  0  0  0  0  0  0  0  1  0  0
      0  0  0  0  1  1  0  0  0  0  0  0  0  0  1  0
      0  0  0  0  0  0  0  1  1  0  0  0  0  0  0  1];
  
  
  
 N = [Y(:,1)-Y(:,5), Y(:,5)-Y(:,1), Y(:,6)-Y(:,1), Y(:,2)-Y(:,8), Y(:,8)-Y(:,2), Y(:,7)-Y(:,2),Y(:,3)-Y(:,9),Y(:,9)-Y(:,3),Y(:,4)-Y(:,3)];
 
 Nto = [N, -eye(7)];
 
 J = Nto*diag(mu)*Yr';
 eigJ=eig(J);
 %detJ=det(J);
  
f=1e12*det(J)^2;
 
 
%f = min(real(eig(J)))^2;
 
 p = -Nto*mu';
 
 K = [p(1);p(2);p(3);0;0;0;0];
res = K + Nto*mu';
 
 % equality 
 g(1) = 1e10*p(4);
 g(2) = 1e10*p(5);
 g(3) = 1e10*p(6);
 g(4) = 1e10*p(7);
 
 
 % inequality 
 g(5) = p(1);
 g(6) = p(2);
 g(7) = p(3);

 

 
