# Supplementary material for: Chemical Reaction Network Theory elucidates sources of multistability in interferon signaling
Source: PLoS Comput Biol. 2017 Apr 3;13(4):e1005454. doi: 10.1371/journal.pcbi.1005454 (PMC5400276; doi:10.1371/journal.pcbi.1005454)
Supplement: S1 File — Zip file containing Matlab codes. (ZIP) [file pcbi.1005454.s002.zip › Matlab_code/IFN_merged/BIFURCATION_K29/IFN_continuation_Main.m]

clear all
clc

load IFN_merged_opt_sol2
par = Sol'

% compute concentrations from par
c = IFN_merged_c(par);

% compute mass conservation constants
C1 = c(2) + c(3) + c(5) + c(10) + c(11);  % R
C2 = c(1) + c(3) + c(4) + c(10) + c(11);  % R2
C3 = c(6) + c(8) + c(11) + 2*c(12) + c(13); % S1
C4 = c(7) + c(9) + c(10) + c(11) + c(13); % S2


% steady state concentration vector (linearly indep. ODE set)
xss = [c(3); c(4); c(5); c(8); c(9); c(10); c(11); c(12); c(13)];  

% set parameter vector for continuation
param = [par(1:13)';C1;C2;C3;C4];  % par10 is total R, par11 is total S1, par12 is total S2


% initialize continuation
[x0,v0]=init_EP_EP(@IFN_merged_ODE,xss, param, 2);

% set continuation algorithm options
opt=contset;
opt=contset(opt,'Singularities',1);
opt=contset(opt,'Eigenvalues',1);
opt=contset(opt,'MaxNumPoints',3000);
opt=contset(opt,'FunTolerance',1e-10);
opt=contset(opt,'MinStepsize',1e-10);
%opt=contset(opt,'MaxStepsize',1e-7);

% continuation of equilibria
[x,v,s,h,f]=cont('equilibrium',x0,[],opt);
opt=contset(opt,'MaxNumPoints',1000);
opt=contset(opt,'Backward',1);
[xb,vb,sb,hb,fb]=cont('equilibrium',x0,[],opt);
   % RS2S1 versus PAR
   
figure(1)
axis([0 20 5 13])
hold on
plot(x(10,1:205),x(8,1:205))
plot(x(10,206:end),x(8,206:end))
plot(xb(10,:),xb(8,:))
plot(x(10,205),x(8,205),'r*')
plot(xb(10,2),xb(8,2),'r*')


figure(2)
axis([0 20 20 50])
hold on
plot(x(10,1:205),x(9,1:205))
plot(x(10,206:end),x(9,206:end))
plot(xb(10,:),xb(9,:))
plot(x(10,205),x(9,205),'r*')
plot(xb(10,2),xb(9,2),'r*')


% ESP={'R1','R2','R2p','R1I','R2I','S1', 'S2', 'S1p', 'S2p', 'R2pS2p',  'R2pS2pS1p', 'S1pS1p', 'S1pS2p'}; % 13 species

% cpl(x,v,s,[10 9])
% cpl(xb,vb,sb, [10 9])
