# Supplementary material for: Chemical Reaction Network Theory elucidates sources of multistability in interferon signaling
Source: PLoS Comput Biol. 2017 Apr 3;13(4):e1005454. doi: 10.1371/journal.pcbi.1005454 (PMC5400276; doi:10.1371/journal.pcbi.1005454)
Supplement: S1 File — Zip file containing Matlab codes. (ZIP) [file pcbi.1005454.s002.zip › Matlab_code/IFN_merged/BIFURCATION_K29/IFN_merged_c.m]

function c = computec(par)

k_8_1 = par(1);
k_1_8 = 1;  %k1off
k_2_9 = par(2);
k_9_2 = 0.01; %k2off
k_10_3 = par(3);
k_3_10 = 0.4; %k4off
k_3_11 = 0.1; %k3off
k_11_3 = par(4);
k_12_4 = par(5); %R*+S2-->
k_4_12 = par(6); %R*S2-->
k_4_13 = par(7);
k_14_5 = par(8);
k_5_15 = par(9);
k_16_6 = par(10); %S*+S1*-->
k_6_17 = par(11); %S*S1*-->
k_18_7 = par(12);
k_7_19 = par(13);
alpha1 = par(14);
alpha2 = par(15);
alpha3 = par(16);
c1 = par(17);


c12 = alpha2/k_6_17;
c8 = sqrt(alpha2/k_16_6);
c13 = alpha3/k_7_19;
c9 =  alpha3/k_18_7/c8;
c11 = 2*alpha2/k_5_15 + alpha3/k_5_15;
c10 = alpha3/k_4_13;
c6 =  2*alpha2/c10/k_14_5 + alpha3/c10/k_14_5;
c4 = (k_1_8*c1 - alpha1)/k_8_1;
c2 =  (-k_3_10*k_11_3*c1/k_9_2/k_3_11 - 1 -k_3_10/k_3_11)*alpha1/(k_3_10*k_11_3*k_2_9*c1/k_9_2/k_3_11- k_10_3*(k_1_8*c1 - alpha1)/k_8_1);
c5 = (alpha1+k_2_9*c2)/k_9_2;
c3 =  (k_11_3*c1*((alpha1+k_2_9*c2)/k_9_2) + alpha1)/k_3_11;
c7 = (alpha3+k_4_12*c10)/(k_12_4*c3);
   
c=[c1;c2;c3;c4;c5;c6;c7;c8;c9;c10;c11;c12;c13];


 

  


                                

      
