# Supplementary material for: Chemical Reaction Network Theory elucidates sources of multistability in interferon signaling
Source: PLoS Comput Biol. 2017 Apr 3;13(4):e1005454. doi: 10.1371/journal.pcbi.1005454 (PMC5400276; doi:10.1371/journal.pcbi.1005454)
Supplement: S1 File — Zip file containing Matlab codes. (ZIP) [file pcbi.1005454.s002.zip › Matlab_code/IFN_merged/BIFURCATION_K29/IFN_merged_ODE.m]

function out = STATS_merged_ode
out{1}=@init;
out{2}=@fun_eval;
out{3} =@jacobian;
out{4} = [];
out{5} = [];
out{6} = [];
out{7} = [];
out{8} = [];
out{9} = [];

function dxdt = fun_eval(t,x,par1,par2,par3,par4,par5,par6,par7,par8,par9,par10,par11,par12,par13,par14,par15,par16,par17)
    
k_8_1 = par1;
k_1_8 = 1;  %k1off
k_2_9 = par2;
k_9_2 = 0.01; %k2off
k_10_3 = par3;
k_3_10 = 0.4; %k4off
k_3_11 = 0.1; %k3off
k_11_3 = par4;
k_12_4 = par5; %R*+S2-->
k_4_12 = par6; %R*S2-->
k_4_13 = par7;
k_14_5 = par8;
k_5_15 = par9;
k_16_6 = par10; %S*+S1*-->
k_6_17 = par11; %S*S1*-->
k_18_7 = par12;
k_7_19 = par13;

C1 = par14;
C2 = par15;
C3 = par16;
C4 = par17;


x_3 = x(1);
x_4 = x(2);
x_5 = x(3);
x_8 = x(4);
x_9 = x(5);
x_10 = x(6);
x_11 = x(7);
x_12 = x(8);
x_13 = x(9);                       
                              
                              
x_1 = C2 -  x_3 - x_4 - x_10 - x_11;
x_2 = C1 -  x_3 - x_5 - x_10 - x_11;
x_6 = C3 - x_8 - x_11 - 2*x_12 - x_13; % S1
x_7 = C4 - x_9 - x_10 - x_11 - x_13; % S2
         
 dxdt = [ (-k_3_10-k_3_11)*x_3+(k_4_12+k_4_13)*x_10+k_10_3*x_2*x_4+k_11_3*x_1*x_5-k_12_4*x_3*x_7 %c3
                                          k_1_8*x_1+k_3_10*x_3-k_8_1*x_4-k_10_3*x_2*x_4 %c4
                                          k_2_9*x_2+k_3_11*x_3-k_9_2*x_5-k_11_3*x_1*x_5 %c5                         
                                              k_5_15*x_11-2*k_16_6*x_8^2-k_18_7*x_8*x_9 %c8
                                                             k_4_13*x_10-k_18_7*x_8*x_9 %c9
                       (-k_4_12-k_4_13)*x_10+k_5_15*x_11+k_12_4*x_3*x_7-k_14_5*x_6*x_10 %c10
                                                           -k_5_15*x_11+k_14_5*x_6*x_10 %c11
                                                              -k_6_17*x_12+k_16_6*x_8^2 %c12
                                                            -k_7_19*x_13+k_18_7*x_8*x_9]; %c13
                                                                                      
                              
                              
  
function [tspan,y0,options] = init
handles = feval(cont_mich_or)
tspan = [0; 10];
y0=[0, 0, 0, 0, 0];


function dfdx = jacobian(t,x,par1,par2,par3,par4,par5,par6,par7,par8,par9,par10,par11,par12,par13,par14,par15,par16,par17)
    

k_8_1 = par1;
k_1_8 = 1;  %k1off
k_2_9 = par2;
k_9_2 = 0.01; %k2off
k_10_3 = par3;
k_3_10 = 0.4; %k4off
k_3_11 = 0.1; %k3off
k_11_3 = par4;
k_12_4 = par5; %R*+S2-->
k_4_12 = par6; %R*S2-->
k_4_13 = par7;
k_14_5 = par8;
k_5_15 = par9;
k_16_6 = par10; %S*+S1*-->
k_6_17 = par11; %S*S1*-->
k_18_7 = par12;
k_7_19 = par13;


C1 = par14;
C2 = par15;
C3 = par16;
C4 = par17;


x_3 = x(1);
x_4 = x(2);
x_5 = x(3);
x_8 = x(4);
x_9 = x(5);
x_10 = x(6);
x_11 = x(7);
x_12 = x(8);
x_13 = x(9);
% 
dfdx =[ -k_3_10-k_3_11-k_10_3*x_4-k_11_3*x_5-k_12_4*(C4-x_9-x_10-x_11-x_13),                            k_10_3*(C1-x_3-x_5-x_10-x_11)-k_11_3*x_5,                           -k_10_3*x_4+k_11_3*(C2-x_3-x_4-x_10-x_11),                                                                   0,                                                          k_12_4*x_3,                      k_4_12+k_4_13-k_10_3*x_4-k_11_3*x_5+k_12_4*x_3,                                   -k_10_3*x_4-k_11_3*x_5+k_12_4*x_3,                                                                   0,                                                          k_12_4*x_3
                                            -k_1_8+k_3_10+k_10_3*x_4,                          -k_1_8-k_8_1-k_10_3*(C1-x_3-x_5-x_10-x_11),                                                          k_10_3*x_4,                                                                   0,                                                                   0,                                                   -k_1_8+k_10_3*x_4,                                                   -k_1_8+k_10_3*x_4,                                                                   0,                                                                   0
                                            -k_2_9+k_3_11+k_11_3*x_5,                                                          k_11_3*x_5,                          -k_2_9-k_9_2-k_11_3*(C2-x_3-x_4-x_10-x_11),                                                                   0,                                                                   0,                                                   -k_2_9+k_11_3*x_5,                                                   -k_2_9+k_11_3*x_5,                                                                   0,                                                                   0
                                                                   0,                                                                   0,                                                                   0,                                            -4*k_16_6*x_8-k_18_7*x_9,                                                         -k_18_7*x_8,                                                                   0,                                                              k_5_15,                                                                   0,                                                                   0
                                                                   0,                                                                   0,                                                                   0,                                                         -k_18_7*x_9,                                                         -k_18_7*x_8,                                                              k_4_13,                                                                   0,                                                                   0,                                                                   0
                                      k_12_4*(C4-x_9-x_10-x_11-x_13),                                                                   0,                                                                   0,                                                         k_14_5*x_10,                                                         -k_12_4*x_3,          -k_4_12-k_4_13-k_12_4*x_3-k_14_5*(C3-x_8-x_11-2*x_12-x_13),                                       k_5_15-k_12_4*x_3+k_14_5*x_10,                                                       2*k_14_5*x_10,                                             -k_12_4*x_3+k_14_5*x_10
                                                                   0,                                                                   0,                                                                   0,                                                        -k_14_5*x_10,                                                                   0,                                    k_14_5*(C3-x_8-x_11-2*x_12-x_13),                                                 -k_5_15-k_14_5*x_10,                                                      -2*k_14_5*x_10,                                                        -k_14_5*x_10
                                                                   0,                                                                   0,                                                                   0,                                                        2*k_16_6*x_8,                                                                   0,                                                                   0,                                                                   0,                                                             -k_6_17,                                                                   0
                                                                   0,                                                                   0,                                                                   0,                                                          k_18_7*x_9,                                                          k_18_7*x_8,                                                                   0,                                                                   0,                                                                   0,                                                             -k_7_19];
 
                                

 
