# Supplementary material for: Chemical Reaction Network Theory elucidates sources of multistability in interferon signaling
Source: PLoS Comput Biol. 2017 Apr 3;13(4):e1005454. doi: 10.1371/journal.pcbi.1005454 (PMC5400276; doi:10.1371/journal.pcbi.1005454)
Supplement: S1 File — Zip file containing Matlab codes. (ZIP) [file pcbi.1005454.s002.zip › Matlab_code/IFN_merged/Optimization/IFN_merged_Main.m]

clear mex;
clear all;
close all;

% global optimum
%

%========================= PROBLEM SPECIFICATIONS ===========================
problem.f ='IFN_merged_ObjF';                           % mfile containing the objective function
problem.x_L=[1 1 1 1 1 1 1 1 1 1 1 1 1  -1e2  0   0   1e-2]';               % lower bounds         
problem.x_U=[1e2  1e2  1e2  1e2  1e2  1e2  1e2  1e2 1e2 1e2 1e2 1e2 1e2   1e3  1e3  1e3 1e2 ]';              % upper bounds
problem.c_L=[1e-2 1e-2 1e-2 1e-2 1e-2 1e-2 1e-2 1e-2 1e-2 1e-2 1e-2 1e-2]';
problem.c_U=[1e2  1e2  1e2  1e2  1e2  1e2  1e2  1e2  1e2  1e2  1e2 1e2]';

%problem.x_0=[0 0 0 0 0 0 0 0 0 0 0 0 0 0 0 0 0]';

opts.maxtime = 20; % Here we recomend a multistart
% opts.local.n1 = 2;
% opts.local.n2 = 3;
%========================= END OF PROBLEM SPECIFICATIONS =====================
Results=MEIGO(problem,opts,'ESS');
