# Supplementary material for: Chemical Reaction Network Theory elucidates sources of multistability in interferon signaling
Source: PLoS Comput Biol. 2017 Apr 3;13(4):e1005454. doi: 10.1371/journal.pcbi.1005454 (PMC5400276; doi:10.1371/journal.pcbi.1005454)
Supplement: S1 File — Zip file containing Matlab codes. (ZIP) [file pcbi.1005454.s002.zip › Matlab_code/IFN_merged/Optimization/IFN_merged_ObjF.m]

function [f, g] = IFN_early_OF(par)

% We have fixed known values of the parameters

k_8_1 = par(1);
k_1_8 = 1;    %k1off
k_2_9 = par(2);
k_9_2 = 0.01; %k2off
k_10_3 = par(3);
k_3_10 = 0.4; %k4off
k_3_11 = 0.1; %k3off
k_11_3 = par(4);
k_12_4 = par(5); %R*+S2-->
k_4_12 = par(6); %R*S2-->
k_4_13 = par(7);
k_14_5 = par(8);
k_5_15 = par(9);
k_16_6 = par(10); %S*+S1*-->
k_6_17 = par(11); %S*S1*-->
k_18_7 = par(12);
k_7_19 = par(13);
alpha1 = par(14);
alpha2 = par(15);
alpha3 = par(16);
c1 = par(17);


c12 = alpha2/k_6_17;
c8 = sqrt(alpha2/k_16_6);
c13 = alpha3/k_7_19;
c9 =  alpha3/k_18_7/c8;
c11 = 2*alpha2/k_5_15 + alpha3/k_5_15;
c10 = alpha3/k_4_13;
c6 =  2*alpha2/c10/k_14_5 + alpha3/c10/k_14_5;
c4 = (k_1_8*c1 - alpha1)/k_8_1;
c2 =  (-k_3_10*k_11_3*c1/k_9_2/k_3_11 - 1 -k_3_10/k_3_11)*alpha1/(k_3_10*k_11_3*k_2_9*c1/k_9_2/k_3_11- k_10_3*(k_1_8*c1 - alpha1)/k_8_1);
c5 = (alpha1+k_2_9*c2)/k_9_2;
c3 =  (k_11_3*c1*((alpha1+k_2_9*c2)/k_9_2) + alpha1)/k_3_11;
c7 = (alpha3+k_4_12*c10)/(k_12_4*c3);
   
c=[c1;c2;c3;c4;c5;c6;c7;c8;c9;c10;c11;c12;c13];

isn = find(isnan(c));
isi = find(isinf(c));

if ~isempty(isn) || ~isempty(isi)
    f=1e40;
    g(1)=0;
    g(2)=0;
    g(3)=0;
    g(4)=0;
    g(5)=0;
    g(6)=0;
    g(7)=0;
    g(8)=0;
    g(9)=0;
     g(10)=0;
    g(11)=0;
    g(12)=0;  
    return
end

G=[  k_1_8,             0,             0,        -k_8_1,             0,             0,             0,             0,             0,             0,             0,             0,             0,            -1,    0,             0
         0,         k_2_9,             0,             0,        -k_9_2,             0,             0,             0,             0,             0,             0,             0,             0,             1,       0,             0
         0,   -k_10_3*c4,        k_3_10,   -k_10_3*c2,             0,             0,             0,             0,             0,             0,             0,             0,             0,             1,         0,             0
-k_11_3*c5,             0,        k_3_11,             0,   -k_11_3*c1,             0,             0,             0,             0,             0,             0,             0,             0,            -1,         0,             0
         0,             0,   -k_12_4*c7,             0,             0,             0,   -k_12_4*c3,             0,             0,        k_4_12,             0,             0,             0,             0,         0,             1
         0,             0,             0,             0,             0,             0,             0,             0,             0,        k_4_13,             0,             0,             0,             0,             0,            -1
         0,             0,             0,             0,             0,  -k_14_5*c10,             0,             0,             0,   -k_14_5*c6,             0,             0,             0,             0,             2,             1
         0,             0,             0,             0,             0,             0,             0,             0,             0,             0,        k_5_15,             0,             0,             0,            -2,            -1
         0,             0,             0,             0,             0,             0,             0, -2*k_16_6*c8,             0,             0,             0,             0,             0,             0,             1,             0
         0,             0,             0,             0,             0,             0,             0,             0,             0,             0,             0,        k_6_17,             0,             0,            -1,             0
         0,             0,             0,             0,             0,             0,             0,   -k_18_7*c9,   -k_18_7*c8,             0,             0,             0,             0,             0,             0,             1
         0,             0,             0,             0,             0,             0,             0,             0,             0,             0,             0,             0,        k_7_19,             0,             0,            -1
         0,             1,             1,             0,             1,             0,             0,             0,             0,             1,             1,             0,             0,             0,             0,             0
         1,             0,             1,             1,             0,             0,             0,             0,             0,             1,             1,             0,             0,             0,             0,             0
         0,             0,             0,             0,             0,             1,             0,             1,             0,             0,             1,             2,             1,             0,             0,             0
         0,             0,             0,             0,             0,             0,             1,             0,             1,             1,             1,             0,             1,             0,             0,             0];
       
detG=det(G);

if ~isreal(detG)
    f=1e40;
    g(1)=0;
    g(2)=0;
    g(3)=0;
    g(4)=0;
    g(5)=0;
    g(6)=0;
    g(7)=0;
    g(8)=0;
    g(9)=0;
    g(10)=0;
    g(11)=0;
    g(12)=0;  
    return
end

eigG=eig(G);
prodEig = prod(eigG);


%f = 1e20*det(G)^2;
f = 1e3*min(abs(eig(G))); 

g(1) = c2;
g(2) = c3;
g(3) = c4;
g(4) = c5;
g(5) = c6;
g(6) = c7;
g(7) = c8;
g(8) = c9;
g(9) = c10;
g(10) = c11;
g(11) = c12;
g(12) = c13;


 

 
