# Supplementary material for: Chemical Reaction Network Theory elucidates sources of multistability in interferon signaling
Source: PLoS Comput Biol. 2017 Apr 3;13(4):e1005454. doi: 10.1371/journal.pcbi.1005454 (PMC5400276; doi:10.1371/journal.pcbi.1005454)
Supplement: S1 File — Zip file containing Matlab codes. (ZIP) [file pcbi.1005454.s002.zip › Matlab_code/STATS_feedback/Bifurcation/STATS_feedback_continuation_Main.m]

clear all
clc

Y =[0 0 0 0 0 0 1 1 0 0 0 0 0 0 0 0
    0 0 0 0 0 2 0 0 0 1 0 1 0 0 0 1
    0 0 0 0 0 0 1 0 0 0 0 1 0 0 0 0
    0 0 0 0 0 0 0 0 1 0 2 0 0 1 0 0
    0 0 0 0 0 0 0 1 0 0 0 0 0 1 0 0
    1 0 0 0 0 0 0 0 1 1 0 0 0 0 0 0
    0 1 0 0 0 0 0 0 0 0 0 0 0 0 0 0
    0 0 1 0 0 0 0 0 0 0 0 0 1 0 0 0
    0 0 0 1 0 0 0 0 0 0 0 0 0 0 0 0
    0 0 0 0 0 0 0 0 0 0 0 0 1 0 1 0
    0 0 0 0 0 0 0 0 0 0 0 0 0 0 1 0
    0 0 0 0 1 0 0 0 0 0 0 0 0 0 0 1];

Yr =[Y(:,7) Y(:,1) Y(:,1) Y(:,10) Y(:,2) Y(:,11) Y(:,3) Y(:,14) Y(:,4) Y(:,15) Y(:,5) Y(:,3)  eye(12)];

N = [Y(:,1)-Y(:,7)  Y(:,7)-Y(:,1)  Y(:,8)-Y(:,1)  Y(:,2)-Y(:,10)  Y(:,9)-Y(:,2)  Y(:,3)-Y(:,11) Y(:,6)-Y(:,3) Y(:,4)-Y(:,14)  Y(:,12)-Y(:,4) Y(:,5)-Y(:,15) Y(:,16)-Y(:,5) Y(:,13)-Y(:,3)];

Nto = [N, -eye(12)];

load STATS_feedback_opt_sol

mu = Sol;

p = -Nto*mu';

param =[mu';p(1);p(2);p(3);p(10);p(11)];

tspan = 0:0.1:100;

x0 = [1; 1; 1; 1; 1; 1; 1; 1; 1; 1; 1; 1];

K = [param(25);param(26);param(27);0;0;0;0;0;0;param(28);param(29);0];

v = mu;

res = K + Nto*v';


xss = x0;


[x0,v0] = init_EP_EP(@STATS_feedback_ode,xss, param',3);  % con el 8 va

% Options
opt=contset;
opt=contset(opt,'Singularities',1);
opt=contset(opt,'Eigenvalues',1);
opt=contset(opt,'MaxNumPoints',5000);
opt=contset(opt,'FunTolerance',1e-10);
opt=contset(opt,'MinStepsize',1e-10);
%opt=contset(opt,'MaxStepsize',1e-7);

% Continuation equilibrium
[x,v,s, h,f]=cont('equilibrium',x0,[],opt);
opt=contset(opt,'Backward',1);
opt=contset(opt,'MaxNumPoints',50000);
[xb,vb,sb, hb,fb]=cont('equilibrium',x0,[],opt);

% Plot
close all
cpl(x,v,s, [13 5])
axis([4 20 0 6])

hold on
cpl(xb,vb,sb, [13 5])
