# Supplementary material for: Chemical Reaction Network Theory elucidates sources of multistability in interferon signaling
Source: PLoS Comput Biol. 2017 Apr 3;13(4):e1005454. doi: 10.1371/journal.pcbi.1005454 (PMC5400276; doi:10.1371/journal.pcbi.1005454)
Supplement: S1 File — Zip file containing Matlab codes. (ZIP) [file pcbi.1005454.s002.zip › Matlab_code/STATS_feedback/Bifurcation/STATS_feedback_ode.m]

function out = STATS_feedback_ode
out{1} = @init;
out{2} = @fun_eval;
out{3} = @jacobian;
out{4} = [];
out{5} = [];
out{6} = [];
out{7} = [];
out{8} = [];
out{9} = [];

function dxdt = fun_eval(t,x,par1,par2,par3,par4,par5,par6,par7,par8,par9,par10,par11,par12,par13,par14,par15,par16,par17,par18,par19,par20,par21,par22,par23,par24,par25,par26,par27,par28,par29)

x_1 = x(1);
x_2 = x(2);
x_3 = x(3);
x_4 = x(4);
x_5 = x(5);
x_6 = x(6);
x_7 = x(7);
x_8 = x(8);
x_9 = x(9);
x_10 = x(10);
x_11 = x(11);
x_12 = x(12);

k_7_1 = par1;
k_1_7 = par2;
k_1_8 = par3;
k_10_2 = par4;
k_2_9 = par5;
k_11_3 = par6;
k_3_6 = par7;
k_3_13 = par12;
k_14_4 = par8;
k_4_12 = par9;
k_15_5 = par10;
k_5_16 = par11;
k_18_17 = par13;
k_19_17 = par14;
k_20_17 = par15;
k_21_17 = par16;
k_22_17 = par17;
k_23_17 = par22;
k_24_17 = par23;
k_1_17 = par18;
k_2_17 = par19;
k_3_17 = par20;
k_4_17 = par21;
k_5_17 = par24;
k_17_18 = par25;
k_17_19 = par26;
k_17_20 = par27;
k_17_23 = par28;
k_17_24 = par29;


 
dxdt=[  (k_1_7+k_1_8)*x_6-k_7_1*x_1*x_3+k_17_18-k_18_17*x_1;
 2*k_3_6*x_8+k_4_12*x_9+k_5_16*x_12-k_10_2*x_2*x_6+k_17_19-k_19_17*x_2;
                k_1_7*x_6+k_4_12*x_9-k_7_1*x_1*x_3+k_17_20-k_20_17*x_3;
                   k_2_9*x_7-2*k_11_3*x_4^2-k_14_4*x_4*x_5-k_21_17*x_4;
                                  k_1_8*x_6-k_14_4*x_4*x_5-k_22_17*x_5;
      (-k_1_7-k_1_8-k_1_17)*x_6+k_2_9*x_7+k_7_1*x_1*x_3-k_10_2*x_2*x_6;
                                    (-k_2_9-k_2_17)*x_7+k_10_2*x_2*x_6;
                                      (-k_3_6-k_3_17)*x_8+k_11_3*x_4^2;
                                   (-k_4_12-k_4_17)*x_9+k_14_4*x_4*x_5;
                      k_3_13*x_8-k_15_5*x_10*x_11+k_17_23-k_23_17*x_10;
                                -k_15_5*x_10*x_11+k_17_24-k_24_17*x_11;
                                         -k_5_17*x_12+k_15_5*x_10*x_11];
 
 

function [tspan,y0,options] = init
handles = feval(cont_mich_or)
tspan = [0; 10];
y0=[0, 0, 0, 0, 0];


function dfdx = jacobian(t,x,par1,par2,par3,par4,par5,par6,par7,par8,par9,par10,par11,par12,par13,par14,par15,par16,par17,par18,par19,par20,par21,par22,par23,par24,par25,par26,par27,par28,par29)
 
x_1 = x(1);
x_2 = x(2);
x_3 = x(3);
x_4 = x(4);
x_5 = x(5);
x_6 = x(6);
x_7 = x(7);
x_8 = x(8);
x_9 = x(9);
x_10 = x(10);
x_11 = x(11);
x_12 = x(12);

k_7_1 = par1;
k_1_7 = par2;
k_1_8 = par3;
k_10_2 = par4;
k_2_9 = par5;
k_11_3 = par6;
k_3_6 = par7;
k_3_13 = par12;
k_14_4 = par8;
k_4_12 = par9;
k_15_5 = par10;
k_5_16 = par11;
k_18_17 = par13;
k_19_17 = par14;
k_20_17 = par15;
k_21_17 = par16;
k_22_17 = par17;
k_23_17 = par22;
k_24_17 = par23;
k_1_17 = par18;
k_2_17 = par19;
k_3_17 = par20;
k_4_17 = par21;
k_5_17 = par24;
k_17_18 = par25;
k_17_19 = par26;
k_17_20 = par27;
k_17_23 = par28;
k_17_24 = par29;
 
dfdx =[               -k_7_1*x_3-k_18_17,                                0,                       -k_7_1*x_1,                                0,                                0,                      k_1_7+k_1_8,                                0,                                0,                                0,                                0,                                0,                                0
                                0,              -k_10_2*x_6-k_19_17,                                0,                                0,                                0,                      -k_10_2*x_2,                                0,                          2*k_3_6,                           k_4_12,                                0,                                0,                           k_5_16
                       -k_7_1*x_3,                                0,               -k_7_1*x_1-k_20_17,                                0,                                0,                            k_1_7,                                0,                                0,                           k_4_12,                                0,                                0,                                0
                                0,                                0,                                0, -4*k_11_3*x_4-k_14_4*x_5-k_21_17,                      -k_14_4*x_4,                                0,                            k_2_9,                                0,                                0,                                0,                                0,                                0
                                0,                                0,                                0,                      -k_14_4*x_5,              -k_14_4*x_4-k_22_17,                            k_1_8,                                0,                                0,                                0,                                0,                                0,                                0
                        k_7_1*x_3,                      -k_10_2*x_6,                        k_7_1*x_1,                                0,                                0,   -k_1_7-k_1_8-k_1_17-k_10_2*x_2,                            k_2_9,                                0,                                0,                                0,                                0,                                0
                                0,                       k_10_2*x_6,                                0,                                0,                                0,                       k_10_2*x_2,                    -k_2_9-k_2_17,                                0,                                0,                                0,                                0,                                0
                                0,                                0,                                0,                     2*k_11_3*x_4,                                0,                                0,                                0,                    -k_3_6-k_3_17,                                0,                                0,                                0,                                0
                                0,                                0,                                0,                       k_14_4*x_5,                       k_14_4*x_4,                                0,                                0,                                0,                   -k_4_12-k_4_17,                                0,                                0,                                0
                                0,                                0,                                0,                                0,                                0,                                0,                                0,                           k_3_13,                                0,             -k_15_5*x_11-k_23_17,                     -k_15_5*x_10,                                0
                                0,                                0,                                0,                                0,                                0,                                0,                                0,                                0,                                0,                     -k_15_5*x_11,             -k_15_5*x_10-k_24_17,                                0
                                0,                                0,                                0,                                0,                                0,                                0,                                0,                                0,                                0,                      k_15_5*x_11,                      k_15_5*x_10,                          -k_5_17];
 
 

 
