# Supplementary material for: Chemical Reaction Network Theory elucidates sources of multistability in interferon signaling
Source: PLoS Comput Biol. 2017 Apr 3;13(4):e1005454. doi: 10.1371/journal.pcbi.1005454 (PMC5400276; doi:10.1371/journal.pcbi.1005454)
Supplement: S1 File — Zip file containing Matlab codes. (ZIP) [file pcbi.1005454.s002.zip › Matlab_code/STATS_feedback/Optimization/STATS_feedback_Main.m]

clear mex;
clear all;
close all;

% global optimum
%


%========================= PROBLEM SPECIFICATIONS ===========================
problem.f ='STATS_feedback_ObjF';                           % mfile containing the objective function
problem.x_L = 1e-2*ones(24,1);                            % lower bounds         
problem.x_U = 9e2*ones(24,1);                             % upper bounds
problem.c_L = [1e-3 1e-3 1e-3 1e-3 1e-3];
problem.c_U = [Inf Inf Inf Inf Inf];
problem.neq = 7;

opts.local.solver ='fmincon';
opts.maxtime = 30;
opts.local.n1 = 2;
opts.local.n2 = 3;
%========================= END OF PROBLEM SPECIFICATIONS =====================
Results=MEIGO(problem,opts,'ESS');
