# Supplementary material for: Chemical Reaction Network Theory elucidates sources of multistability in interferon signaling
Source: PLoS Comput Biol. 2017 Apr 3;13(4):e1005454. doi: 10.1371/journal.pcbi.1005454 (PMC5400276; doi:10.1371/journal.pcbi.1005454)
Supplement: S1 File — Zip file containing Matlab codes. (ZIP) [file pcbi.1005454.s002.zip › Matlab_code/STATS_feedback/Optimization/STATS_feedback_ObjF.m]

function [f, g] = STATS_feedback_ObjF(mu)

Y =[ 0 0 0 0 0 0 1 1 0 0 0 0 0 0 0 0
    0 0 0 0 0 2 0 0 0 1 0 1 0 0 0 1
    0 0 0 0 0 0 1 0 0 0 0 1 0 0 0 0
    0 0 0 0 0 0 0 0 1 0 2 0 0 1 0 0
    0 0 0 0 0 0 0 1 0 0 0 0 0 1 0 0
    1 0 0 0 0 0 0 0 1 1 0 0 0 0 0 0
    0 1 0 0 0 0 0 0 0 0 0 0 0 0 0 0
    0 0 1 0 0 0 0 0 0 0 0 0 1 0 0 0
    0 0 0 1 0 0 0 0 0 0 0 0 0 0 0 0
    0 0 0 0 0 0 0 0 0 0 0 0 1 0 1 0
    0 0 0 0 0 0 0 0 0 0 0 0 0 0 1 0
    0 0 0 0 1 0 0 0 0 0 0 0 0 0 0 1];

% source complexes output reactions
Yr =[Y(:,7) Y(:,1) Y(:,1) Y(:,10) Y(:,2) Y(:,11) Y(:,3) Y(:,14) Y(:,4) Y(:,15) Y(:,5) Y(:,3)  eye(12)];

N = [Y(:,1)-Y(:,7)  Y(:,7)-Y(:,1)  Y(:,8)-Y(:,1)  Y(:,2)-Y(:,10)  Y(:,9)-Y(:,2)  Y(:,3)-Y(:,11) Y(:,6)-Y(:,3) Y(:,4)-Y(:,14)  Y(:,12)-Y(:,4) Y(:,5)-Y(:,15) Y(:,16)-Y(:,5) Y(:,13)-Y(:,3)];

Nto = [N, -eye(12)];

J = Nto*diag(mu)*Yr';

idn = find(isnan(J)>0);
idi = find(isinf(J)>0);
% 
 p = -Nto*mu';
% 
 if ~isreal(J) || ~isempty(idn)||~isempty(idi)
     f=1e10;
     g(1) = 1e6*p(4);
     g(2) = 1e6*p(5);
     g(3) = 1e6*p(6);
     g(4) = 1e6*p(7);
     g(5) = 1e6*p(8);
     g(6) = 1e6*p(9);
     g(7) = 1e6*p(12);
     g(8) = p(1);
     g(9) = p(2);
     g(10) = p(3);
     g(11) = p(10);
     g(12) = p(11);
     return
 end

f =1000*min(eig(J))^2; 

% equality
g(1) = 1e6*p(4);
g(2) = 1e6*p(5);
g(3) = 1e6*p(6);
g(4) = 1e6*p(7);
g(5) = 1e6*p(8);
g(6) = 1e6*p(9);
g(7) = 1e6*p(12);


% inequality
g(8) = p(1);
g(9) = p(2);
g(10) = p(3);
g(11) = p(10);
g(12) = p(11);
