# Supplementary material for: Chemical Reaction Network Theory elucidates sources of multistability in interferon signaling
Source: PLoS Comput Biol. 2017 Apr 3;13(4):e1005454. doi: 10.1371/journal.pcbi.1005454 (PMC5400276; doi:10.1371/journal.pcbi.1005454)
Supplement: S1 File — Zip file containing Matlab codes. (ZIP) [file pcbi.1005454.s002.zip › Matlab_code/IFN_receptor/Variant1/Optimization/IFN_receptor_1_ObjF.m]

function [f, g] = IFN_receptor_1_OF(par)

% weakly reversible
k_41 = par(1);
k_14 = par(2);
k_25 = par(3);
k_52 = par(4);
k_63 = par(5);
k_36 = par(6);
k_37 = par(7);
k_73 = par(8);

alpha_1 = par(9);
c1 = par(10);
c2 = par(11);

c4 = c1*c2/(k_14/k_41) + alpha_1/k_41;
c3 = -(c2*alpha_1/k_25 + k_37/k_73*alpha_1/k_36 + alpha_1/k_73)/(c1*c2*k_52/k_25-k_63*k_37/k_73*c4/k_36);
c6 = c3*c4/(k_36/k_63) - alpha_1/k_36;
c5 = c1*c3/(k_25/k_52) + alpha_1/k_25;
 
G =[     c2,         c1,          0,          0, -k_14/k_41,          0,    -1/k_41
         c3,          0,         c1, -k_25/k_52,          0,          0,     1/k_52
          0,          0,         c4,          0,         c3, -k_36/k_63,    -1/k_63
          0,         c5,          0,         c2,          0, -k_37/k_73,     1/k_73
          1,          0,          0,          1,          1,          1,          0
          0,          1,          0,          0,          1,          1,          0       
          0,          0,          1,          1,          0,          1,          0];

det(G); 
      
f = 1e10*det(G)^2;

g(1)=c3;
g(2)=c4;
g(3)=c5;
g(4)=c6;
