# Supplementary material for: Chemical Reaction Network Theory elucidates sources of multistability in interferon signaling
Source: PLoS Comput Biol. 2017 Apr 3;13(4):e1005454. doi: 10.1371/journal.pcbi.1005454 (PMC5400276; doi:10.1371/journal.pcbi.1005454)
Supplement: S1 File — Zip file containing Matlab codes. (ZIP) [file pcbi.1005454.s002.zip › Matlab_code/IFN_receptor/Variant2/Optimization/IFN_receptor_2_ObjF.m]

function [f, g] = IFN_receptor_2_OF(par)

% weakly reversible
k_41 = par(1);
k_14 = par(2);
k_25 = par(3);
k_52 = par(4);
k_63 = par(5);
k_36 = par(6);
k_37 = par(7);
k_73 = par(8);
alpha_1 = par(9);
c4 = par(10);

c1 = (k_41*c4 - alpha_1)/k_41; 
c2 = -alpha_1*(1+k_37/k_36+k_73/k_52*c1)/(k_37*k_63/k_36*c4 - k_73/k_52*k_25*c1);
c3 = (k_63*c2*c4+alpha_1)/k_36;
c5 =  (k_25*c2-alpha_1)/k_52;


G=[ -k_14/k_41,          0,          0,          1,          0,    -1/k_41
          0, -k_25/k_52,          0,          0,          1,     1/k_52
          0,        -c4,  k_36/k_63,        -c2,          0,    -1/k_63
        -c5,          0,  k_37/k_73,          0,        -c1,     1/k_73
          1,          0,          1,          1,          0,          0
          0,          1,          1,          0,          1,          0];
 
       
    
DcH=[ -k_14/k_41,          0,          0,          1,          0
               0, -k_25/k_52,          0,          0,          1
               0,        -c4,  k_36/k_63,        -c2,          0
             -c5,          0,  k_37/k_73,          0,        -c1];
 
        
f = 10*det(G)^2;

g(1) = c1;
g(2) = c2;
g(3) = c3;
g(4) = c5;
%g(5) = rank(DcH);

c=[c1;c2;c3;c4;c5];
