# Supplementary material for: Chemical Reaction Network Theory elucidates sources of multistability in interferon signaling
Source: PLoS Comput Biol. 2017 Apr 3;13(4):e1005454. doi: 10.1371/journal.pcbi.1005454 (PMC5400276; doi:10.1371/journal.pcbi.1005454)
Supplement: S1 File — Zip file containing Matlab codes. (ZIP) [file pcbi.1005454.s002.zip › Matlab_code/IFN_receptor/Variant2/Optimization/IFN_receptor_Main.m]

clear mex;
clear all;
close all;

% global optimum
% 


%========================= PROBLEM SPECIFICATIONS ===========================
problem.f='IFN_receptor_2_ObjF';                                                                    %mfile containing the objective function
problem.x_L=[1e-2 1e-2 1e-2 1e-2 1e-2 1e-2 1e-2 1e-2 -1e2 1e-2]';                                 %lower bounds         
problem.x_U=[1e2  1e2  1e2  1e2  1e2  1e2  1e2  1e2   1e2 1e2]';                                  %upper bounds
problem.c_L=[1e-1 1e-1 1e-1 1e-1 ]';
problem.c_U=[1e2  1e2  1e2  1e2 ]';

opts.maxtime=300;
opts.local.n1=2;
opts.local.n2=3;
%========================= END OF PROBLEM SPECIFICATIONS =====================
Results=MEIGO(problem,opts,'ESS');
