# Supplementary material for: Chemical Reaction Network Theory elucidates sources of multistability in interferon signaling
Source: PLoS Comput Biol. 2017 Apr 3;13(4):e1005454. doi: 10.1371/journal.pcbi.1005454 (PMC5400276; doi:10.1371/journal.pcbi.1005454)
Supplement: S1 File — Zip file containing Matlab codes. (ZIP) [file pcbi.1005454.s002.zip › Matlab_code/IFN_receptor/Variant3/Optimization/IFN_receptor_3_Main.m]

clear mex;
clear all;
close all;

% global optimum
%


%========================= PROBLEM SPECIFICATIONS ===========================
problem.f ='IFN_receptor_3_ObjF';                           %mfile containing the objective function
problem.x_L = 1e-2*ones(14,1);                        %lower bounds         
problem.x_U = 1e2*ones(14,1);                         %upper bounds
problem.c_L = [0 0 0 ];
problem.c_U = [Inf Inf Inf];
problem.neq = 3;

opts.maxtime = 150;
opts.local.n1 = 2;
opts.local.n2 = 3;
%========================= END OF PROBLEM SPECIFICATIONS =====================
Results=MEIGO(problem,opts,'ESS');
