# Supplementary material for: Chemical Reaction Network Theory elucidates sources of multistability in interferon signaling
Source: PLoS Comput Biol. 2017 Apr 3;13(4):e1005454. doi: 10.1371/journal.pcbi.1005454 (PMC5400276; doi:10.1371/journal.pcbi.1005454)
Supplement: S1 File — Zip file containing Matlab codes. (ZIP) [file pcbi.1005454.s002.zip › Matlab_code/IFN_receptor/Variant3/Optimization/IFN_receptor_3_ObjF.m]

function [f, g] = IFN_v3_OF(mu)

Y = [0     0     0     1     1     0     0     0     1     0     0
     0     0     0     1     0     0     1     0     0     1     0
     0     0     0     0     1     1     0     0     0     0     1
     1     0     0     0     0     1     0     0     0     0     0
     0     1     0     0     0     0     1     0     0     0     0
     0     0     1     0     0     0     0     0     0     0     0];

N = [Y(:,1)-Y(:,4),   Y(:,4)-Y(:,1),  Y(:,5)-Y(:,2), Y(:,2)-Y(:,5), Y(:,3)-Y(:,6),  Y(:,6)-Y(:,3), Y(:,7)-Y(:,3), Y(:,3)-Y(:,7)];

Yr = [Y(:,4) Y(:,1)  Y(:,2) Y(:,5) Y(:,6) Y(:,3) Y(:,3) Y(:,7) eye(6)];

Nto = [N -eye(6)];

J = Nto*diag(mu)*Yr';

f = 1e10*det(J)^2;

p = -Nto*mu';

% equality
g(1) = 1e6*p(4);
g(2) = 1e6*p(5);
g(3) = 1e6*p(6);

% inequality
g(4) = p(1);
g(5) = p(2);
g(6) = p(3);


 
