# Supplementary material for: Chemical Reaction Network Theory elucidates sources of multistability in interferon signaling
Source: PLoS Comput Biol. 2017 Apr 3;13(4):e1005454. doi: 10.1371/journal.pcbi.1005454 (PMC5400276; doi:10.1371/journal.pcbi.1005454)
Supplement: S1 File — Zip file containing Matlab codes. (ZIP) [file pcbi.1005454.s002.zip › Matlab_code/STATS_early/variant1/Bifurcation/STATS_continuation_Main.m]

clear all
clc

load STATS_early_opt_sol
par = Sol';

% compute concentrations from par
c = STATS_early_c(par);

% compute mass conservation constants
C1 = c(1) + c(6) + c(7);  % R
C2 = c(4) + c(7) + 2*c(8) + c(9); % S1
C3 = c(5) + c(6) + c(7) + c(9); % S2

c4 = c(4);
c5 = c(5);
c6 = c(6);
c7 = c(7);
c8 = c(8);
c9 = c(9);

% steady state concentration vector (linearly indep. ODE set)
xss = [c4; c5; c6; c7; c8; c9] 

% set parameter vector for continuation
param = [par(1:9);C1;C2;C3];  % par10 is total R, par11 is total S1, par12 is total S2


% initialize continuation
[x0,v0]=init_EP_EP(@STATS_early_ode,xss, param, 11);

% set continuation algorithm options
opt=contset;
opt=contset(opt,'Singularities',1);
opt=contset(opt,'Eigenvalues',1);
opt=contset(opt,'MaxNumPoints',250);
opt=contset(opt,'FunTolerance',1e-10);
opt=contset(opt,'MinStepsize',1e-10);
%opt=contset(opt,'MaxStepsize',1e-7);

% continuation of equilibria
[x,v,s,h,f]=cont('equilibrium',x0,[],opt);
opt=contset(opt,'Backward',1);
[xb,vb,sb,hb,fb]=cont('equilibrium',x0,[],opt);

% Plot bifurcation diagram
cpl(x,v,s,[7 4])   % RS2S1 versus PAR
hold on
cpl(xb,vb,sb, [7 4])
