# Supplementary material for: Chemical Reaction Network Theory elucidates sources of multistability in interferon signaling
Source: PLoS Comput Biol. 2017 Apr 3;13(4):e1005454. doi: 10.1371/journal.pcbi.1005454 (PMC5400276; doi:10.1371/journal.pcbi.1005454)
Supplement: S1 File — Zip file containing Matlab codes. (ZIP) [file pcbi.1005454.s002.zip › Matlab_code/STATS_early/variant1/Bifurcation/STATS_early_c.m]

function c = computec(par)

k_7_1 = par(1);
k_1_7 = par(2);
k_1_8 = par(3);
k_10_2 = par(4);
k_2_9 = par(5);
k_11_3 = par(6);
k_3_6 = par(7);
k_5_4 = par(8);
k_4_12 = par(9);
alpha_1 = par(10);
alpha_2 = par(11);
c1 = par(12);

c6 = alpha_2/k_1_8;
c7 = -2*alpha_1/k_2_9 + alpha_2/k_2_9;
c8 =-alpha_1/k_3_6;
c9 = alpha_2/k_4_12;   
c2 = (-2*alpha_1/k_10_2 + alpha_2/k_10_2)/c6;
c4 =  sqrt(-alpha_1/k_11_3);
c5 = alpha_2/k_5_4/c4;
c3 = (alpha_2/k_7_1+k_1_7/k_7_1*c6)/c1;  

c=[c1;c2;c3;c4;c5;c6;c7;c8;c9];

 

  


                                

      
