# Supplementary material for: Chemical Reaction Network Theory elucidates sources of multistability in interferon signaling
Source: PLoS Comput Biol. 2017 Apr 3;13(4):e1005454. doi: 10.1371/journal.pcbi.1005454 (PMC5400276; doi:10.1371/journal.pcbi.1005454)
Supplement: S1 File — Zip file containing Matlab codes. (ZIP) [file pcbi.1005454.s002.zip › Matlab_code/STATS_early/variant1/Bifurcation/STATS_early_ode.m]

function out = STATS_early_ode
out{1}=@init;
out{2}=@fun_eval;
out{3} =[];% @jacobian;
out{4} = [];
out{5} = [];
out{6} = [];
out{7} = [];
out{8} = [];
out{9} = [];

function dxdt = fun_eval(t,x,par1,par2,par3,par4,par5,par6,par7,par8,par9,par10,par11,par12)
    
k_7_1 = par1;
k_1_7 = par2;
k_1_8 = par3;
k_10_2 = par4;
k_2_9 = par5;
k_11_3 = par6;
k_3_6 = par7;
k_5_4 = par8;
k_4_12 = par9;

C1 = par10;
C2 = par11;
C3 = par12;


x_4 = x(1);
x_5 = x(2);
x_6 = x(3);
x_7 = x(4);
x_8 = x(5);
x_9 = x(6);
                          
dxdt = [k_2_9*x_7-k_5_4*x_4*x_5-2*k_11_3*x_4^2;
                     k_1_8*x_6-k_5_4*x_4*x_5;
  (-k_1_7-k_1_8)*x_6+k_2_9*x_7+k_7_1*(C1-x_6-x_7)*(C3-x_5-x_6-x_7-x_9)-k_10_2*(C2-x_4-x_7-2*x_8-x_9)*x_6;
                                  -k_2_9*x_7+k_10_2*(C2-x_4-x_7-2*x_8-x_9)*x_6;
                                    -k_3_6*x_8+k_11_3*x_4^2;
                                  -k_4_12*x_9+k_5_4*x_4*x_5];                            
  
function [tspan,y0,options] = init
handles = feval(cont_mich_or)
tspan = [0; 10];
y0=[0, 0, 0, 0, 0];


function dfdx = jacobian(t,x,par1,par2,par3,par4,par5,par6,par7,par8,par9,par10,par11,par12)
    
k_7_1 = par1;
k_1_7 = par2;
k_1_8 = par3;
k_10_2 = par4;
k_2_9 = par5;
k_11_3 = par6;
k_3_6 = par7;
k_5_4 = par8;
k_4_12 = par9;

C1 = par10;
C2 = par11;
C3 = par12;


c4 = x(1);
c5 = x(2);
c6 = x(3);
c7 = x(4);
c8 = x(5);
c9 = x(6);

dfdx =[                                                    -k_5_4*c5-4*k_11_3*c4,                                                                      -k_5_4*c4,                                                                              0,                                                                          k_2_9,                                                                              0,                                                                              0
                                                                      -k_5_4*c5,                                                                      -k_5_4*c4,                                                                          k_1_8,                                                                              0,                                                                              0,                                                                              0
                                                                      k_10_2*c6,                                                              -k_7_1*(C1-c6-c7), -k_1_7-k_1_8-k_7_1*(C3-c5-c6-c7-c9)-k_7_1*(C1-c6-c7)-k_10_2*(C2-c4-c7-2*c8-c9),                        k_2_9-k_7_1*(C3-c5-c6-c7-c9)-k_7_1*(C1-c6-c7)+k_10_2*c6,                                                                    2*k_10_2*c6,                                                    -k_7_1*(C1-c6-c7)+k_10_2*c6
                                                                     -k_10_2*c6,                                                                              0,                                                      k_10_2*(C2-c4-c7-2*c8-c9),                                                               -k_2_9-k_10_2*c6,                                                                   -2*k_10_2*c6,                                                                     -k_10_2*c6
                                                                    2*k_11_3*c4,                                                                              0,                                                                              0,                                                                              0,                                                                         -k_3_6,                                                                              0
                                                                       k_5_4*c5,                                                                       k_5_4*c4,                                                                              0,                                                                              0,                                                                              0,                                                                        -k_4_12];

                                

 
