# Supplementary material for: Chemical Reaction Network Theory elucidates sources of multistability in interferon signaling
Source: PLoS Comput Biol. 2017 Apr 3;13(4):e1005454. doi: 10.1371/journal.pcbi.1005454 (PMC5400276; doi:10.1371/journal.pcbi.1005454)
Supplement: S1 File — Zip file containing Matlab codes. (ZIP) [file pcbi.1005454.s002.zip › Matlab_code/STATS_early/variant1/Optimization/STATS_early_Main.m]

clear mex;
clear all;
close all;

% global optimum
%


%========================= PROBLEM SPECIFICATIONS ===========================
problem.f ='STATS_early_ObjF';                           %mfile containing the objective function
problem.x_L=[1e-2 1e-2 1e-2 1e-2 1e-2 1e-2 1e-2 1e-2 1e-2 -1e2 0 1e-2]';                     %lower bounds         
problem.x_U=[1e2  1e2  1e2  1e2  1e2  1e2  1e2  1e2  1e2   0   1e2  1e2]';                         %upper bounds
problem.c_L=[1e-2 1e-2 1e-2 1e-2 1e-2 1e-2 1e-2 1e-2]';
problem.c_U=[1e2  1e2  1e2  1e2  1e2  1e2 1e2  1e2]';


opts.maxtime =60;
% opts.local.n1 = 2;
% opts.local.n2 = 3;
%========================= END OF PROBLEM SPECIFICATIONS =====================
Results=MEIGO(problem,opts,'ESS');
