# Supplementary material for: Chemical Reaction Network Theory elucidates sources of multistability in interferon signaling
Source: PLoS Comput Biol. 2017 Apr 3;13(4):e1005454. doi: 10.1371/journal.pcbi.1005454 (PMC5400276; doi:10.1371/journal.pcbi.1005454)
Supplement: S1 File — Zip file containing Matlab codes. (ZIP) [file pcbi.1005454.s002.zip › Matlab_code/STATS_early/variant1/Optimization/STATS_early_ObjF.m]

function [f, g] = STATS_early_OF(par)

k_7_1 = par(1);
k_1_7 = par(2);
k_1_8 = par(3);
k_10_2 = par(4);
k_2_9 = par(5);
k_11_3 = par(6);
k_3_6 = par(7);
k_5_4 = par(8);
k_4_12 = par(9);
alpha_1 = par(10);
alpha_2 = par(11);
c1 = par(12);

c6 = alpha_2/k_1_8;
c7 = -2*alpha_1/k_2_9 + alpha_2/k_2_9;
c8 =-alpha_1/k_3_6;
c9 = alpha_2/k_4_12;   
c2 = (-2*alpha_1/k_10_2 + alpha_2/k_10_2)/c6;
c4 =  sqrt(-alpha_1/k_11_3);
c5 = alpha_2/k_5_4/c4;
c3 = (alpha_2/k_7_1+k_1_7/k_7_1*c6)/c1;  
   
c=[c1;c2;c3;c4;c5;c6;c7;c8;c9];
isn = find(isnan(c));
isi = find(isinf(c));

if ~isempty(isn) || ~isempty(isi)
    f=1e10;
    g(1)=0;
    g(2)=0;
    g(3)=0;
    g(4)=0;
    g(5)=0;
    g(6)=0;
    g(7)=0;
    g(8)=0;
    return
end

G = [      0,           0,           0,          c5,          c4,           0,           0,           0,           0,           0,    -1/k_5_4
           0,           0,           0,           0,           0,           0,           0,           1,           0,     1/k_3_6,           0
         -c3,           0,         -c1,           0,           0, k_1_7/k_7_1,           0,           0,           0,           0,     1/k_7_1
           0,           0,           0,           0,           0,           1,           0,           0,           0,           0,    -1/k_1_8
           0,           0,           0,           0,           0,           0,           1,           0,           0,     2/k_2_9,    -1/k_2_9
           0,         -c6,           0,           0,           0,         -c2,           0,           0,           0,   -2/k_10_2,    1/k_10_2
           0,           0,           0,        2*c4,           0,           0,           0,           0,           0,    1/k_11_3,           0
           0,           0,           0,           0,           0,           0,           0,           0,           1,           0,   -1/k_4_12
           1,           0,           0,           0,           0,           1,           1,           0,           0,           0,           0
           0,           1,           0,           1,           0,           0,           1,           2,           1,           0,           0
           0,           0,           1,           0,           1,           1,           1,           0,           1,           0,           0];
       
detG=det(G);

if ~isreal(detG)
    f=1e10;
    g(1)=0;
    g(2)=0;
    g(3)=0;
    g(4)=0;
    g(5)=0;
    g(6)=0;
    g(7)=0;
    g(8)=0;
    return
end


f = 1e10*det(G)^2;

g(1) = c2;
g(2) = c3;
g(3) = c4;
g(4) = c5;
g(5) = c6;
g(6) = c7;
g(7) = c8;
g(8) = c9;


 

 
