# Supplementary material for: Chemical Reaction Network Theory elucidates sources of multistability in interferon signaling
Source: PLoS Comput Biol. 2017 Apr 3;13(4):e1005454. doi: 10.1371/journal.pcbi.1005454 (PMC5400276; doi:10.1371/journal.pcbi.1005454)
Supplement: S1 File — Zip file containing Matlab codes. (ZIP) [file pcbi.1005454.s002.zip › Matlab_code/STATS_early/variant2/Bifurcation/STATS_continuation_Main.m]

clear all
clc

load STATS_early_v2_opt_sol
 
mu(1:12)=Sol;

 mu(13) = mu(5)-2*mu(6)-mu(8);
 mu(14) = mu(3)-mu(8);
 mu(15) = mu(1)-mu(2)-mu(3)-mu(4)+mu(5);
 mu(16) = mu(4)-mu(5);
 mu(17) = mu(6)-mu(7);
 mu(18) = mu(8)-mu(9);

 

Y =[ 0     0     0     0     0     0     1     1     0     0     0     0
     0     0     0     0     0     2     0     0     0     1     0     1
     0     0     0     0     0     0     1     0     0     0     0     1
     0     0     0     0     1     0     0     0     1     0     2     0
     0     0     0     0     1     0     0     1     0     0     0     0
     1     0     0     0     0     0     0     0     1     1     0     0
     0     1     0     0     0     0     0     0     0     0     0     0
     0     0     1     0     0     0     0     0     0     0     0     0
     0     0     0     1     0     0     0     0     0     0     0     0];


Yr =[Y(:,7) Y(:,1) Y(:,1) Y(:,10) Y(:,2) Y(:,11) Y(:,3) Y(:,5) Y(:,4) eye(9)];

N = [Y(:,1)-Y(:,7)  Y(:,7)-Y(:,1)  Y(:,8)-Y(:,1)  Y(:,2)-Y(:,10)  Y(:,9)-Y(:,2)  Y(:,3)-Y(:,11) Y(:,6)-Y(:,3) Y(:,4)-Y(:,5)  Y(:,12)-Y(:,4)];

Nto = [N, -eye(9)];

J = Nto*diag(mu)*Yr';


p = -Nto*mu.';

k_7_1 = mu(1);
k_1_7 = mu(2);
k_1_8 = mu(3);
k_10_2 = mu(4);
k_2_9 = mu(5);
k_11_3 = mu(6);
k_3_6 = mu(7);
k_5_4 = mu(8);
k_4_12 = mu(9);

k_14_13 = mu(10);
k_15_13 = mu(11);
k_16_13 = mu(12);
k_17_13 = mu(13);
k_18_13 = mu(14);
k_1_13 = mu(15);
k_2_13 = mu(16);
k_3_13 = mu(17);
k_4_13 = mu(18);
k_13_14 = p(1);
k_13_15 = p(2);
k_13_16 = p(3);

x_1=1;
x_2=1;
x_3=1;
x_4=1;
x_5=1;
x_6=1;
x_7=1;
x_8=1;
x_9=1;

% steady state concentration vector (linearly indep. ODE set)
xss = [x_1;x_2;x_3;x_4;x_5;x_6;x_7;x_8;x_9];  

% set parameter vector for continuation
param = [mu(1:18)';p(1);p(2);p(3)];  % 

% initialize continuation
[x0,v0]=init_EP_EP(@STATS_early_ODE,xss, param, 4);

% set continuation algorithm options
opt=contset;
opt=contset(opt,'Singularities',1);
opt=contset(opt,'Eigenvalues',1);
opt=contset(opt,'MaxNumPoints',5000);
opt=contset(opt,'FunTolerance',1e-10);
opt=contset(opt,'MinStepsize',1e-10);
%opt=contset(opt,'MaxStepsize',1e-7);

% continuation of equilibria
[x,v,s,h,f]=cont('equilibrium',x0,[],opt);
opt=contset(opt,'Backward',1);
opt=contset(opt,'MaxNumPoints',50000);
[xb,vb,sb,hb,fb]=cont('equilibrium',x0,[],opt);

% Plot bifurcation diagram
disp('plot forward')
cpl(x,v,s,[10 4])   % RS2S1 versus PAR
hold on

disp('plot backward')
cpl(xb,vb,sb, [10 4])
