# Supplementary material for: Chemical Reaction Network Theory elucidates sources of multistability in interferon signaling
Source: PLoS Comput Biol. 2017 Apr 3;13(4):e1005454. doi: 10.1371/journal.pcbi.1005454 (PMC5400276; doi:10.1371/journal.pcbi.1005454)
Supplement: S1 File — Zip file containing Matlab codes. (ZIP) [file pcbi.1005454.s002.zip › Matlab_code/STATS_early/variant2/Bifurcation/STATS_early_ODE.m]

function out = STATS_early_ODE
out{1}=@init;
out{2}=@fun_eval;
out{3} = @jacobian;
out{4} = [];
out{5} = [];
out{6} = [];
out{7} = [];
out{8} = [];
out{9} = [];

function dxdt = fun_eval(t,x,mu1,mu2,mu3,mu4,mu5,mu6,mu7,mu8,mu9,mu10,mu11,mu12,mu13,mu14,mu15,mu16,mu17,mu18,p1,p2,p3)
    
k_7_1 = mu1;
k_1_7 = mu2;
k_1_8 = mu3;
k_10_2 = mu4;
k_2_9 = mu5;
k_11_3 = mu6;
k_3_6 = mu7;
k_5_4 = mu8;
k_4_12 = mu9;

k_14_13 = mu10;
k_15_13 = mu11;
k_16_13 = mu12;
k_17_13 = mu13;
k_18_13 = mu14;
k_1_13 = mu15;
k_2_13 = mu16;
k_3_13 = mu17;
k_4_13 = mu18;
k_13_14 = p1;
k_13_15 = p2;
k_13_16 = p3;

c1=x(1);
c2=x(2);
c3=x(3);
c4=x(4);
c5=x(5);
c6=x(6);
c7=x(7);
c8=x(8);
c9=x(9);

                          
K = [k_13_14; k_13_15; k_13_16; 0; 0; 0; 0; 0; 0];

Y =[ 0     0     0     0     0     0     1     1     0     0     0     0
     0     0     0     0     0     2     0     0     0     1     0     1
     0     0     0     0     0     0     1     0     0     0     0     1
     0     0     0     0     1     0     0     0     1     0     2     0
     0     0     0     0     1     0     0     1     0     0     0     0
     1     0     0     0     0     0     0     0     1     1     0     0
     0     1     0     0     0     0     0     0     0     0     0     0
     0     0     1     0     0     0     0     0     0     0     0     0
     0     0     0     1     0     0     0     0     0     0     0     0];

Yr =[Y(:,7) Y(:,1) Y(:,1) Y(:,10) Y(:,2) Y(:,11) Y(:,3) Y(:,5) Y(:,4) eye(9)];

N = [Y(:,1)-Y(:,7)  Y(:,7)-Y(:,1)  Y(:,8)-Y(:,1)  Y(:,2)-Y(:,10)  Y(:,9)-Y(:,2)  Y(:,3)-Y(:,11) Y(:,6)-Y(:,3) Y(:,4)-Y(:,5)  Y(:,12)-Y(:,4)];

Nto = [N, -eye(9)];

v(1) = k_7_1*c1*c3;
v(2) = k_1_7*c6;
v(3) = k_1_8*c6;
v(4) = k_10_2*c2*c6;
v(5) = k_2_9*c7;
v(6) = k_11_3*c4^2;
v(7) = k_3_6*c8;
v(8) = k_5_4*c4*c5;
v(9) = k_4_12*c9;
v(10) = k_14_13*c1;
v(11) = k_15_13*c2;
v(12) = k_16_13*c3;
v(13) = k_17_13*c4;
v(14) = k_18_13*c5;
v(15) = k_1_13*c6;
v(16) = k_2_13*c7;
v(17) = k_3_13*c8;
v(18) = k_4_13*c9;

dxdt = K+Nto*v.';
               
  
function [tspan,y0,options] = init
handles = feval(cont_mich_or)
tspan = [0; 10];
y0=[0, 0, 0, 0, 0];


% 
function dfdx = jacobian(t,x,mu1,mu2,mu3,mu4,mu5,mu6,mu7,mu8,mu9,mu10,mu11,mu12,mu13,mu14,mu15,mu16,mu17,mu18,p1,p2,p3)
%     
    
k_7_1 = mu1;
k_1_7 = mu2;
k_1_8 = mu3;
k_10_2 = mu4;
k_2_9 = mu5;
k_11_3 = mu6;
k_3_6 = mu7;
k_5_4 = mu8;
k_4_12 = mu9;
k_14_13 = mu10;
k_15_13 = mu11;
k_16_13 = mu12;
k_17_13 = mu13;
k_18_13 = mu14;
k_1_13 = mu15;
k_2_13 = mu16;
k_3_13 = mu17;
k_4_13 = mu18;
k_13_14 = p1;
k_13_15 = p2;
k_13_16 = p3;

c1=x(1);
c2=x(2);
c3=x(3);
c4=x(4);
c5=x(5);
c6=x(6);
c7=x(7);
c8=x(8);
c9=x(9);

dfdx=[       -k_7_1*c3-k_14_13,                             0,                     -k_7_1*c1,                             0,                             0,                   k_1_7+k_1_8,                             0,                             0,                             0
                             0,            -k_10_2*c6-k_15_13,                             0,                             0,                             0,                    -k_10_2*c2,                             0,                       2*k_3_6,                        k_4_12
                     -k_7_1*c3,                             0,             -k_7_1*c1-k_16_13,                             0,                             0,                         k_1_7,                             0,                             0,                        k_4_12
                             0,                             0,                             0, -4*k_11_3*c4-k_5_4*c5-k_17_13,                     -k_5_4*c4,                             0,                         k_2_9,                             0,                             0
                             0,                             0,                             0,                     -k_5_4*c5,             -k_5_4*c4-k_18_13,                         k_1_8,                             0,                             0,                             0
                      k_7_1*c3,                    -k_10_2*c6,                      k_7_1*c1,                             0,                             0, -k_1_7-k_1_8-k_10_2*c2-k_1_13,                         k_2_9,                             0,                             0
                             0,                     k_10_2*c6,                             0,                             0,                             0,                     k_10_2*c2,                 -k_2_9-k_2_13,                             0,                             0
                             0,                             0,                             0,                   2*k_11_3*c4,                             0,                             0,                             0,                 -k_3_6-k_3_13,                             0
                             0,                             0,                             0,                      k_5_4*c5,                      k_5_4*c4,                             0,                             0,                             0,                -k_4_12-k_4_13];
 
 
