# Supplementary material for: Chemical Reaction Network Theory elucidates sources of multistability in interferon signaling
Source: PLoS Comput Biol. 2017 Apr 3;13(4):e1005454. doi: 10.1371/journal.pcbi.1005454 (PMC5400276; doi:10.1371/journal.pcbi.1005454)
Supplement: S1 File — Zip file containing Matlab codes. (ZIP) [file pcbi.1005454.s002.zip › Matlab_code/STATS_early/variant2/Optimization/STATS_early_2_ObjF.m]

function [f, g] = STATS_early_2_ObjF(mu)


 mu(13) = mu(5)-2*mu(6)-mu(8);
 mu(14) = mu(3)-mu(8);
 mu(15) = mu(1)-mu(2)-mu(3)-mu(4)+mu(5);
 mu(16) = mu(4)-mu(5);
 mu(17) = mu(6)-mu(7);
 mu(18) = mu(8)-mu(9);
          
Y =[ 0     0     0     0     0     0     1     1     0     0     0     0
     0     0     0     0     0     2     0     0     0     1     0     1
     0     0     0     0     0     0     1     0     0     0     0     1
     0     0     0     0     1     0     0     0     1     0     2     0
     0     0     0     0     1     0     0     1     0     0     0     0
     1     0     0     0     0     0     0     0     1     1     0     0
     0     1     0     0     0     0     0     0     0     0     0     0
     0     0     1     0     0     0     0     0     0     0     0     0
     0     0     0     1     0     0     0     0     0     0     0     0];

% source complexes output reactions

Yr =[Y(:,7) Y(:,1) Y(:,1) Y(:,10) Y(:,2) Y(:,11) Y(:,3) Y(:,5) Y(:,4) eye(9)];

N = [Y(:,1)-Y(:,7)  Y(:,7)-Y(:,1)  Y(:,8)-Y(:,1)  Y(:,2)-Y(:,10)  Y(:,9)-Y(:,2)  Y(:,3)-Y(:,11) Y(:,6)-Y(:,3) Y(:,4)-Y(:,5)  Y(:,12)-Y(:,4)];

Nto = [N, -eye(9)];

J = Nto*diag(mu)*Yr';

%f = 1e20*det(J)^2;

%

f =1000*min(eig(J))^2; % con esta encuentro autovalores 1e-10
%f = 1e20*det(J)^2;


p = -Nto*mu.';


dxdt = [p(1); p(2); p(3); 0;0;0;0;0;0] + Nto*mu.';


% inequality
g(1) = p(1);
g(2) = p(2);
g(3) = p(3);
g(4) =mu(13);
g(5) =mu(14);
g(6) =mu(15);
g(7) =mu(16);
g(8) =mu(17);
g(9) =mu(18);
